# Supplementary material for: Regional, circuit and network heterogeneity of brain abnormalities in psychiatric disorders
Source: Nat Neurosci. 2023 Aug 14;26(9):1613–29. doi: 10.1038/s41593-023-01404-6 (PMC10471501; doi:10.1038/s41593-023-01404-6)
Supplement: Supplementary file 3 — Demographic and scanner details of the clinical and control groups. [file 41593_2023_1404_MOESM3_ESM.xlsx]

## Sheet: Sheet1
Dataset	DX Groups	Comorbid conditions included?	Sites Included	Scanner	Voxel Size (mm3)	Field Strength	HCtrain		HCtest		Patients
							No subjs (% Male)	Age (year), median (SD) [range]	No subjs (% Male)	Age (year), median (SD) [range]	No subjs (% Male)	Age (year), median (SD) [range]
Autism Brain Imaging Data Exchange I (ABIDE I)1	Autism Spectrum Disorder (ASD)		CALTECHa	Siemens Magnetom Trim Trio	1	3T	14 (100)	26 (11) [19-56]	-	-	14 (100)	23 (10) [18-55]
			CMUb	Siemens Magnetom Verio	1	3T	10 (100)	26 (5) [21-40]	-	-	11 (100)	24 (5) [20-39]
			Leuven_1c	Philips Intera	0.98 x 0.98 x 1.2	3T	14 (100)	22 (2) [18-29]	-	-	14 (100)	20 (3) [18-32]
			MaxMund	Siemens Magnetom Verio	1	3T	19 (100)	27 (7) [21-48]	4 (100)	26 (3) [23-32]	13 (100)	31 (11) [18-58]
			NYUe	Siemens Magnetom Allegra	1.3 x 1.3	3T	20 (100)	22 (3) [19-31]	5 (100)	25 (5) [18-32]	15 (100)	23 (5) [18-39]
			PITTf	Siemens Magnetom Allegra	1.1 x 1.1 x 1.1	3T	11 (100)	25 (5) [19-33]	-	-	12 (100)	23 (5) [18-35]
			SBLg	Philips Intera	1	3T	14 (100)	36 (5) [26-42]	-	-	14 (100)	31 (6) [22-49]
			USMh	Siemens Magnetom Trim Trio	1 x 1 x 1.2	3T	24 (100)	24 (6) [18-39]	5 (100)	25 (3) [19-27]	40 (100)	23 (7) [18-50]
ABIDE II2	ASD	Yes, ~ 60% of individuals with one or more co-occurring DX	BNIi	Philips Ingenia	1.1 x 1.1 x 1.2	3T	23 (100)	43 (14) [18-64]	6 (100)	44 (14) [21-62]	29 (100)	41 (15) [18-62]
			IUj	Siemens Magnetom Trim Trio	0.7 x 0.7 x 0.7	3T	14 (100)	22 (5) [20-37]	-	-	13 (100)	20 (5) [18-37]
Australian Schizophrenia Research Bank (ASRB)3	Schizophrenia (SCZ)	Current diagnosis of substance dependence excluded	BRIS	Siemens Avanto	0.98 x 0.98 x 1	1.5T	27 (48.15)	41 (14) [18-63]	6 (50)	39 (8) [30-51]	59 (71.19)	37 (11) [20-64]
			MELB	Siemens Avanto	0.98 x 0.98 x 1	1.5T	46 (50)	35 (12) [19-61]	11 (54.55)	34 (12) [20-56]	49 (63.27)	35 (9) [20-54]
			PERT	Siemens Avanto	0.98 x 0.98 x 1	1.5T	24 (45.83)	33 (12) [18-59]	-	-	16 (81.25)	33 (7) [23-52]
			SYDN	Siemens Avanto	0.98 x 0.98 x 1	1.5T	25 (48)	41 (15) [18-62]	6 (50)	38 (8) [20-45]	41 (63.41)	39 (10) [20-64]
First Episode Mania Study (FEMS)4	Bipolar Disorder (BP)	Not reported		Siemens Magnetom Trim Trio	1	3T	24 (45.83)	22 (1) [19-25]	3 (0)	21 (2) [19-24]	38 (76.32)	21 (2) [18-26]
Monash Cohort (MON)5	HC Only	N/A		Siemens Magnetom Skyra	1	3T	315 (42.54)	22 (5) [18-50]	80 (42.5)	23 (5) [18-41]	-	-
International Multi-centre persistent ADHD CollaboraTion (IMpACT-NL)6	Attention Deficit Hyperactivity Disorder (ADHD)			Siemens Magnetom Avanto	1	1.5T	116 (43.97)	33 (11) [19-63]	30 (43.33)	28 (13) [20-61]	153 (41.18)	34 (10) [18-61]
OpenNeuro - Kansas Musical Depression Study (KANMDD)7,8	Major Depressive Disorder (MDD)	No current or past manic episodes, no comorbid anxiety disorders, and no current alcohol abuse or dependence		Siemens Magnetom Skyra	1 x 1 x 1.2	3T	11 (0)	25 (10) [18-59]	-	-	11 (0)	26 (11) [18-52]
OpenNeuro - Massachusetts Institute of Technology Autism Study (MITASD)9,10	ASD	Not reported		Siemens Magnetom Trim Trio	1.33 x 1 x 1	3T	14 (100)	24 (9) [20-45]	3 (100)	25 (13) [20-50]	11 (100)	36 (7) [21-46]
Obsessive-compulsive and problematic gambling study (OCDPG)11	Obsessive-compulsive Disorder (OCD)	Diagnosis of depression and ADHD excluded		Siemens Magnetom Skyra	1	3T	31 (48.39)	31 (9) [19-54]	7 (57.14)	31 (6) [25-44]	33 (48.48)	29 (9) [19-53]
OpenNeuro - Russia fMRI Depression Study (RUSMDD)12,13	MDD	Not reported		Philips Ingenia	1	3T	12 (0)	32 (8) [22-52]	3 (0)	26 (10) [23-47]	37 (0)	30 (9) [19-55]
SPAINOCD14	OCD	Anxiety, mood, tic, and eating disorders		GE Signa Excite	1.17 x 1.17 x 1.2	1.5T	110 (54.55)	33 (9) [18-61]	28 (53.57)	33 (9) [19-60]	134 (50.75)	35 (9) [18-58]
TOP1515	SCZ, BP	Not reported		Siemens Magnetom Sonata	1.33 x 0.94 x 1	1.5T	203 (54.68)	33 (9) [18-59]	53 (54.72)	33 (9) [18-53]	218/190 (57.80/41.58)	31 (9) [19-62] / 32 (11) [18-64]
OpenNeuro – University of Washington ASD Study (WASHASD)16,17	ASD	Not reported		Philips Achieva	1	3T	13 (100)	21 (2) [18-26]	3 (100)	22 (2) [20-25]	16 (100)	22 (3) [18-30]
YoDA18	MDD	Diagnosis of psychotic disorder or bipolar excluded		GE Signa Excite	0.94 x 0.94 x 1	3T	62 (43.55)	21 (2) [18-23]	16 (43.75)	20 (2) [18.25]	113 (48.67)	21 (2) [18.26]
