# Supplementary material for: Regional, circuit and network heterogeneity of brain abnormalities in psychiatric disorders
Source: Nat Neurosci. 2023 Aug 14;26(9):1613–29. doi: 10.1038/s41593-023-01404-6 (PMC10471501; doi:10.1038/s41593-023-01404-6)
Supplement: Supplementary file 4 — Spatial overlap (%) values and P values (uncorrected and FDR corrected) for regional-, circuit- and network-level analyses. [file 41593_2023_1404_MOESM4_ESM.xlsx]

## Sheet: Regional_neg_thr26
Group				1	2	3	4	5	6	7	8	9	10	11	12	13	14	15	16	17	18	19	20	21	22	23	24	25	26	27	28	29	30	31	32	33	34	35	36	37	38	39	40	41	42	43	44	45	46
HCtest	% Overlap			0	0	0	0	0.371747	0	0.371747	0.743494	1.11524	0	0	1.11524	0	0.743494	0.743494	0.371747	0.743494	0	0.371747	0.743494	1.11524	0.743494	0.371747	0.371747	0.743494	0.371747	0.371747	0	0.371747	0.371747	0.743494	0	0.371747	0.743494	0.371747	0.371747	0	0.371747	0	0	0	1.48699	0	0.371747	0	0.371747
ADHD	% Overlap			0.653595	0.653595	0	0	1.30719	0.653595	1.30719	0.653595	1.96078	0	0	0.653595	0	0	0	0	0.653595	0	0	1.30719	0.653595	0	0	0.653595	0.653595	0	1.30719	0	0	0	0	1.30719	0	0	0	0.653595	0.653595	0.653595	0	1.30719	0	0	0	0	1.30719	0.653595
	Group null	Uncorrected	Left Tail (HC > PAT)	1	1	1	1	0.9541	1	0.9521	0.6994	0.8739	1	1	0.5351	1	0.4082	0.4089	0.6355	0.7014	1	0.6332	0.8639	0.5499	0.4108	0.6387	0.8695	0.6979	0.6355	0.9504	1	0.6418	0.6442	0.4098	1	0.6284	0.4057	0.6374	0.8667	1	0.8684	1	1	1	0.172	1	0.6412	1	0.8699
			Right Tail (PAT > HC)	0.3655	0.3578	1	1	0.3003	0.3614	0.301	0.7426	0.3696	1	1	0.8367	1	1	1	1	0.7399	1	1	0.4546	0.835	1	1	0.5934	0.739	1	0.2953	1	1	1	1	0.1333	1	1	1	0.6079	0.362	0.5993	1	0.1247	1	1	1	1	0.1297	0.596
		FDR	Left Tail (HC > PAT)	1	1	1	1	1	1	1	1	1	1	1	1	1	1	1	1	1	1	1	1	1	1	1	1	1	1	1	1	1	1	1	1	1	1	1	1	1	1	1	1	1	1	1	1	1	1
			Right Tail (PAT > HC)	1	1	1	1	1	1	1	1	1	1	1	1	1	1	1	1	1	1	1	1	1	1	1	1	1	1	1	1	1	1	1	1	1	1	1	1	1	1	1	1	1	1	1	1	1	1
ASD	% Overlap			1.48515	0.49505	0.990099	0.49505	0	0.49505	0.49505	0.990099	0.49505	0	1.48515	0	0	1.9802	0	0	0.990099	0	0.49505	1.48515	0	0.990099	0	0.990099	1.48515	0.990099	0.49505	0	0.990099	0.990099	0.49505	0.49505	0.49505	0.990099	0	0.990099	0.49505	0.49505	0.49505	0	0.49505	0.990099	0.49505	0	1.48515	0.49505
	Group null	Uncorrected	Left Tail (HC > PAT)	1	1	1	1	0.5683	1	0.8166	0.783	0.4202	1	1	0.1948	1	0.9409	0.3271	0.5704	0.7886	1	0.8181	0.8899	0.1884	0.7879	0.5706	0.922	0.8911	0.9222	0.8176	1	0.9202	0.9224	0.6039	1	0.8205	0.7915	0.5738	0.9222	1	0.8132	1	1	1	0.4894	1	0.5715	1	0.8141
			Right Tail (PAT > HC)	0	0.4339	0.1813	0.4339	1	0.4339	0.6722	0.572	0.8977	1	0	1	1	0.2267	1	1	0.5753	1	0.6729	0.3638	1	0.572	1	0.4011	0.368	0.3863	0.6814	1	0.3937	0.3931	0.815	0.4143	0.6677	0.5672	1	0.3958	0.4292	0.6743	0.4335	1	0.4292	0.815	0.4335	1	0	0.6766
		FDR	Left Tail (HC > PAT)	1	1	1	1	1	1	1	1	1	1	1	1	1	1	1	1	1	1	1	1	1	1	1	1	1	1	1	1	1	1	1	1	1	1	1	1	1	1	1	1	1	1	1	1	1	1
			Right Tail (PAT > HC)	0	0.98764	0.98764	0.98764	1	0.98764	1	1	1	1	0	1	1	0.98764	1	1	1	1	1	0.98764	1	1	1	0.98764	0.98764	0.98764	1	1	0.98764	0.98764	1	0.98764	1	1	1	0.98764	0.98764	1	0.98764	1	0.98764	1	0.98764	1	0	1
BP	% Overlap			0.438596	0.438596	0.438596	1.31579	0	0.877193	1.75439	0.877193	0.438596	0.438596	0	0.438596	0.438596	1.31579	0.877193	0	0.438596	0	0.438596	1.31579	0.877193	0.438596	0.877193	0	1.31579	0.438596	0.438596	0.438596	0.438596	0	0.438596	0.877193	0	0.438596	0	0	0.438596	0.877193	0.877193	0	0.438596	0.438596	0	0	0.438596	0
	Group null	Uncorrected	Left Tail (HC > PAT)	1	1	1	1	0.534	1	0.9788	0.7511	0.3696	1	1	0.3709	1	0.8597	0.7474	0.5395	0.5548	1	0.7971	0.8606	0.5714	0.5633	0.905	0.5366	0.865	0.7944	0.7866	1	0.7914	0.5408	0.5624	1	0.5466	0.5574	0.5435	0.5444	1	0.9088	1	1	1	0.2337	1	0.5504	1	0.5336
			Right Tail (PAT > HC)	0.4665	0.461	0.4612	0	1	0.2076	0.1393	0.6208	0.9205	0.461	1	0.9188	0.4573	0.4281	0.6385	1	0.8452	1	0.7077	0.4142	0.7602	0.8431	0.4356	1	0.4158	0.707	0.7032	0.4656	0.7107	1	0.8381	0.2033	1	0.8439	1	1	0.4591	0.437	0.2108	1	0.4589	0.958	1	1	0.4527	1
		FDR	Left Tail (HC > PAT)	1	1	1	1	1	1	1	1	1	1	1	1	1	1	1	1	1	1	1	1	1	1	1	1	1	1	1	1	1	1	1	1	1	1	1	1	1	1	1	1	1	1	1	1	1	1
			Right Tail (PAT > HC)	1	1	1	0	1	1	1	1	1	1	1	1	1	1	1	1	1	1	1	1	1	1	1	1	1	1	1	1	1	1	1	1	1	1	1	1	1	1	1	1	1	1	1	1	1	1
MDD	% Overlap			0	0	0	0.621118	0	0	0.621118	0	0	0	0.621118	0	0	0	1.24224	0	0	1.86335	0	0	1.86335	1.24224	0	1.86335	0	0	0	1.24224	0	0.621118	0	1.24224	0.621118	2.48447	0.621118	0.621118	0	0.621118	1.24224	4.34783	1.24224	0	0	3.72671	0	0
	Group null	Uncorrected	Left Tail (HC > PAT)	1	1	1	1	0.6305	1	0.8615	0.3822	0.2471	1	1	0.2455	1	0.3832	0.8464	0.6174	0.3919	1	0.6238	0.3878	0.8573	0.8427	0.624	0.9804	0.3923	0.6174	0.6222	1	0.6278	0.8624	0.3908	1	0.8608	0.9676	0.8582	0.8654	1	0.8571	1	1	1	0.1555	1	0.9986	1	0.6318
			Right Tail (PAT > HC)	1	1	1	0.366	1	1	0.6006	1	1	1	0.3734	1	1	1	0.4832	1	1	0.0521	1	1	0.3992	0.482	1	0.1485	1	1	1	0.1439	1	0.6039	1	0.1405	0.6075	0.1427	0.6059	0.6066	1	0.5983	0.1428	0.0006	0.139	1	1	0.0142	1	1
		FDR	Left Tail (HC > PAT)	1	1	1	1	1	1	1	1	1	1	1	1	1	1	1	1	1	1	1	1	1	1	1	1	1	1	1	1	1	1	1	1	1	1	1	1	1	1	1	1	1	1	1	1	1	1
			Right Tail (PAT > HC)	1	1	1	1	1	1	1	1	1	1	1	1	1	1	1	1	1	0.70542	1	1	1	1	1	0.87833	1	1	1	0.87833	1	1	1	0.87833	1	0.87833	1	1	1	1	0.87833	0.1806	0.87833	1	1	0.50052	1	1
OCD	% Overlap			0	0	0.598802	0.598802	4.19162	0	1.19761	0	0.598802	0.598802	0.598802	1.19761	0	1.19761	0	2.39521	2.39521	1.19761	1.19761	0	1.19761	0	1.79641	0	2.39521	0	1.79641	0.598802	1.19761	1.79641	0.598802	2.39521	0.598802	0.598802	2.99401	0.598802	0	2.99401	0	1.79641	0.598802	1.19761	0	0	0	1.19761
	Group null	Uncorrected	Left Tail (HC > PAT)	1	1	1	1	0.9996	1	0.9419	0.3871	0.5004	1	1	0.7161	1	0.8442	0.3817	0.9938	0.9678	1	0.9428	0.3751	0.7153	0.3766	0.9796	0.6205	0.9678	0.6255	0.9802	1	0.9497	0.978	0.6754	1	0.8506	0.6749	0.9966	0.8556	1	0.9974	1	1	1	0.5777	1	0.6231	1	0.9421
			Right Tail (PAT > HC)	1	1	0.3853	0.382	0.0052	1	0.3355	1	0.8555	0.3808	0.3746	0.6277	1	0.4914	1	0.071	0.1518	0.1494	0.3259	1	0.6295	1	0.1589	1	0.1565	1	0.1522	0.3868	0.3166	0.1556	0.7674	0.018	0.6197	0.7621	0.0338	0.6131	1	0.0332	1	0.0544	0.3827	0.7433	1	1	1	0.3308
		FDR	Left Tail (HC > PAT)	1	1	1	1	1	1	1	1	1	1	1	1	1	1	1	1	1	1	1	1	1	1	1	1	1	1	1	1	1	1	1	1	1	1	1	1	1	1	1	1	1	1	1	1	1	1
			Right Tail (PAT > HC)	1	1	1	1	1	1	1	1	1	1	1	1	1	1	1	1	1	1	1	1	1	1	1	1	1	1	1	1	1	1	1	1	1	1	1	1	1	1	1	1	1	1	1	1	1	1
SCZ	% Overlap			1.82768	1.04439	1.82768	0.522193	0.78329	0.78329	0.78329	2.34987	1.82768	0.522193	1.04439	1.30548	0.261097	1.04439	0.522193	2.08877	0.522193	0.261097	0.261097	1.30548	0.78329	2.08877	0.78329	0.261097	0.522193	1.30548	0.522193	0.261097	0.261097	0.522193	1.82768	2.87206	0.522193	1.82768	2.08877	0.78329	1.56658	1.82768	0.78329	0	1.82768	0	2.08877	0.261097	0.522193	0.78329
	Group null	Uncorrected	Left Tail (HC > PAT)	1	1	1	1	0.8829	1	0.8772	0.9754	0.8632	1	1	0.7128	1	0.7832	0.5405	0.9927	0.5422	1	0.6624	0.8585	0.4884	0.9636	0.8805	0.6586	0.5522	0.9563	0.7978	1	0.6558	0.8015	0.9404	1	0.798	0.941	0.993	0.8827	1	0.9874	1	1	1	0.0284	1	0.6705	1	0.881
			Right Tail (PAT > HC)	0.0227	0.1172	0.0231	0.3424	0.4462	0.2043	0.4563	0.1015	0.3456	0.3498	0.1196	0.5631	0.5784	0.53	0.8062	0.0604	0.81	0.5814	0.8306	0.395	0.796	0.1433	0.4499	0.8306	0.8058	0.2155	0.6333	0.5839	0.8332	0.6303	0.2115	0.0032	0.6346	0.2048	0.0595	0.4453	0.042	0.0904	0.2015	1	0.0259	1	0.0144	0.8274	0.3393	0.4548
		FDR	Left Tail (HC > PAT)	1	1	1	1	1	1	1	1	1	1	1	1	1	1	1	1	1	1	1	1	1	1	1	1	1	1	1	1	1	1	1	1	1	1	1	1	1	1	1	1	1	1	1	1	1	1
			Right Tail (PAT > HC)	0.3038	0.45408	0.3038	0.6215	0.707	0.50132	0.707	0.44605	0.6215	0.6215	0.45408	0.82079	0.82296	0.77583	0.91737	0.3765	0.91737	0.82296	0.91737	0.66911	0.91737	0.4619	0.707	0.91737	0.91737	0.50132	0.83307	0.82296	0.91737	0.83307	0.50132	0.18258	0.83307	0.50132	0.3765	0.707	0.34675	0.43619	0.50132	1	0.3038	1	0.26537	0.91737	0.6215	0.707
[truncated: 986 more columns]

## Sheet: Regional_neg_thrweight
Group				1	2	3	4	5	6	7	8	9	10	11	12	13	14	15	16	17	18	19	20	21	22	23	24	25	26	27	28	29	30	31	32	33	34	35	36	37	38	39	40	41	42	43	44	45	46
HCtest	% Overlap			0.003867	0.001367	0.001021	0.00072	0.00478	0.003432	0.00509	0.007997	0.011513	0.005711	0.002765	0.009533	0.002245	0.007732	0.007093	0.006616	0.010845	0.003268	0.007136	0.007767	0.013647	0.00586	0.005973	0.005718	0.010729	0.004031	0.005652	0.001636	0.005461	0.007259	0.008212	0.000688	0.006587	0.008087	0.003505	0.007291	0.001533	0.006504	0.004839	0.004259	0.005203	0.012077	0.002357	0.007859	0.002587	0.007552
ADHD	% Overlap			0.0124	0.007002	0.004365	0.005319	0.020192	0.008972	0.016636	0.003224	0.021101	0.00114	0.003346	0.009236	0.007135	0.002373	0.008985	0.00332	0.004702	0.001905	0.001316	0.01585	0.009114	0.002969	0.007274	0.006083	0.004659	0.000216	0.008194	0.00147	0.004723	0.001222	0.000922	0.010024	0.006333	0.001963	0.001458	0.006747	0.009614	0.011022	0.002642	0.012424	0.003798	0.003219	0.01113	0.001897	0.014583	0.008002
	Group null	Uncorrected	Left Tail (HC > PAT)	0.8964	0.8957	0.9068	0.9804	0.9599	0.8676	0.9291	0.16	0.8122	0.0886	0.5937	0.5065	0.9699	0.1435	0.6323	0.3413	0.1426	0.348	0.077581	0.8223	0.3421	0.3454	0.62	0.5764	0.2629	0.0219	0.6875	0.478	0.589	0.157	0.0779	0.988	0.5124	0.2092	0.3557	0.5203	0.9234	0.7642	0.2232	0.9164	0.3561	0.079343	0.9917	0.0656	0.9168	0.5419
			Right Tail (PAT > HC)	0.1037	0.1043	0.0947	0.0202	0.037667	0.1324	0.0709	0.84	0.1878	0.9117	0.4079	0.4935	0.031459	0.8565	0.3677	0.6587	0.8574	0.652	0.9228	0.1777	0.6579	0.6547	0.38	0.4236	0.7371	0.9828	0.3125	0.5224	0.411	0.8431	0.9222	0.012	0.4876	0.7908	0.6443	0.4797	0.076866	0.2358	0.7768	0.085414	0.6446	0.9192	0.009627	0.9344	0.0832	0.4581
		FDR	Left Tail (HC > PAT)	0.9994	0.9994	0.9994	0.9994	0.9994	0.9994	0.9994	0.8134	0.9994	0.77151	0.96709	0.96409	0.9994	0.81334	0.97439	0.93322	0.81334	0.93322	0.77151	0.9994	0.93322	0.93322	0.97439	0.96709	0.89598	0.70786	0.99231	0.96261	0.96709	0.81334	0.77151	0.9994	0.96655	0.85367	0.93322	0.96655	0.9994	0.9994	0.86672	0.9994	0.93322	0.77151	0.9994	0.77151	0.9994	0.96655
			Right Tail (PAT > HC)	0.79949	0.79949	0.79949	0.63791	0.73183	0.8085	0.79949	1	0.92399	1	1	1	0.69547	1	1	1	1	1	1	0.91202	1	1	1	1	1	1	1	1	1	1	1	0.58971	1	1	1	1	0.79949	0.94739	1	0.79949	1	1	0.58971	1	0.79949	1
ASD	% Overlap			0.017262	0.008748	0.007171	0.0074	0.004015	0.006494	0.008062	0.013541	0.006763	0.004242	0.01205	0.004648	0.001555	0.024378	0.005163	0.001954	0.011947	0.000689	0.007744	0.019903	0.007189	0.011975	0.003584	0.013385	0.011856	0.00665	0.006698	0.000183	0.014801	0.013428	0.006118	0.006525	0.008855	0.009801	0.004126	0.011276	0.003612	0.004485	0.008152	0.000508	0.009168	0.008833	0.005342	0.000566	0.012257	0.003764
	Group null	Uncorrected	Left Tail (HC > PAT)	0.9511	0.88	0.8977	0.9344	0.4188	0.5145	0.6742	0.7204	0.2937	0.3633	0.9082	0.154	0.3043	0.9335	0.4095	0.2408	0.5694	0.0241	0.5419	0.8923	0.2172	0.787	0.2151	0.8025	0.5353	0.6926	0.6026	0.1069	0.8587	0.7359	0.3242	0.901	0.6351	0.5734	0.5593	0.6939	0.6964	0.3355	0.6329	0.0153	0.6761	0.3459	0.7144	0.0445	0.9078	0.2599
			Right Tail (PAT > HC)	0.0489	0.12	0.1023	0.066908	0.5812	0.4855	0.3258	0.2796	0.7063	0.6367	0.0918	0.846	0.6957	0.067172	0.5905	0.7592	0.4306	0.9759	0.4581	0.1077	0.7828	0.213	0.7849	0.1975	0.4647	0.3074	0.3974	0.8931	0.1413	0.2641	0.6758	0.099	0.3649	0.4266	0.4407	0.3061	0.3036	0.6645	0.3671	0.9847	0.3239	0.6541	0.2856	0.9555	0.091358	0.7401
		FDR	Left Tail (HC > PAT)	0.99693	0.99693	0.99693	0.99693	0.99693	0.99693	0.99693	0.99693	0.99693	0.99693	0.99693	0.99693	0.99693	0.99693	0.99693	0.99693	0.99693	0.68704	0.99693	0.99693	0.99693	0.99693	0.99693	0.99693	0.99693	0.99693	0.99693	0.99693	0.99693	0.99693	0.99693	0.99693	0.99693	0.99693	0.99693	0.99693	0.99693	0.99693	0.99693	0.49343	0.99693	0.99693	0.99693	0.95675	0.99693	0.99693
			Right Tail (PAT > HC)	0.57575	0.64905	0.64769	0.57575	0.82617	0.80453	0.72806	0.72214	0.88243	0.8548	0.61518	0.94499	0.87475	0.57575	0.83593	0.90511	0.78475	1	0.79455	0.64905	0.91044	0.69831	0.91116	0.68167	0.79795	0.72712	0.77381	0.96608	0.64905	0.72213	0.86855	0.63767	0.75015	0.78337	0.79096	0.72712	0.72712	0.86629	0.7506	1	0.72806	0.86321	0.72596	1	0.61518	0.89541
BP	% Overlap			0.00717	0.012635	0.00913	0.012441	0.002567	0.011689	0.01412	0.011456	0.007884	0.006172	0.002767	0.00559	0.010513	0.019468	0.010646	0.003245	0.006539	0.002364	0.006156	0.014695	0.009173	0.008874	0.008082	0.002729	0.011924	0.00486	0.00781	0.005303	0.004215	0.003973	0.008722	0.010588	0.004209	0.007989	0.003226	0.001387	0.007872	0.014103	0.010775	0.002724	0.010184	0.002641	0.001908	0.003641	0.009115	0.005308
	Group null	Uncorrected	Left Tail (HC > PAT)	0.83	0.999	0.9913	0.9926	0.2318	0.9582	0.9121	0.7297	0.3298	0.5521	0.5083	0.2344	0.963	0.9328	0.7099	0.2626	0.2461	0.3653	0.4066	0.8176	0.2768	0.6836	0.6521	0.3418	0.5666	0.5917	0.6642	0.9233	0.4246	0.3038	0.5265	0.9935	0.3082	0.496	0.4703	0.051343	0.912	0.8729	0.8358	0.2814	0.8738	0.036465	0.3924	0.1194	0.9487	0.3199
			Right Tail (PAT > HC)	0.17	0.000485	0.008575	0.0074	0.7682	0.043896	0.088194	0.2703	0.6702	0.4479	0.4921	0.7656	0.037294	0.068906	0.2901	0.7374	0.7539	0.6354	0.5934	0.1824	0.7232	0.3164	0.3479	0.6583	0.4334	0.4083	0.3358	0.0767	0.5754	0.6962	0.4735	0.006271	0.6918	0.504	0.5302	0.9475	0.088	0.1271	0.1642	0.7186	0.1262	0.9647	0.6076	0.8806	0.050612	0.6801
		FDR	Left Tail (HC > PAT)	1	1	1	1	1	1	1	1	1	1	1	1	1	1	1	1	1	1	1	1	1	1	1	1	1	1	1	1	1	1	1	1	1	1	1	1	1	1	1	1	1	1	1	1	1	1
			Right Tail (PAT > HC)	0.59055	0.042202	0.18059	0.16602	0.9571	0.32827	0.43549	0.68395	0.90887	0.80697	0.83168	0.9571	0.31696	0.39186	0.69684	0.94416	0.9558	0.89805	0.87861	0.6031	0.9388	0.724	0.74825	0.90778	0.80068	0.78946	0.7389	0.41591	0.87314	0.91515	0.83071	0.15408	0.91296	0.8322	0.84309	0.9821	0.43549	0.5164	0.58138	0.934	0.5164	0.98669	0.88461	0.97412	0.35097	0.91151
MDD	% Overlap			0.001724	0.004613	0.004065	0.005498	0.00332	0.004898	0.007349	0.003237	0.002531	0.006842	0.007271	0.000733	0.004553	0.002168	0.015391	0.004065	0.006232	0.020442	0.004572	0.001933	0.017097	0.010788	0.000931	0.026862	0.002793	0.001575	0.00335	0.016648	0.000612	0.005697	0.005119	0.01107	0.00918	0.029544	0.003782	0.007303	0.000931	0.009568	0.016103	0.038161	0.008923	0.000241	0.003933	0.042584	0.002999	0.006379
	Group null	Uncorrected	Left Tail (HC > PAT)	0.1143	0.9135	0.8727	0.9498	0.3765	0.7412	0.6921	0.1843	0.1603	0.5967	0.7108	0.003918	0.7757	0.1473	0.7755	0.3951	0.1799	0.9939	0.4123	0.1213	0.6315	0.6814	0.0019	0.9656	0.2405	0.2554	0.2119	0.9914	0.2906	0.4377	0.2189	0.9412	0.658	0.975	0.5422	0.5053	0.4652	0.7298	0.9721	0.9971	0.7613	0.0485	0.7072	0.998	0.5697	0.4298
			Right Tail (PAT > HC)	0.8857	0.085272	0.1273	0.049875	0.6235	0.2588	0.3079	0.8157	0.8397	0.4033	0.2892	0.9962	0.2243	0.8527	0.2245	0.6049	0.8201	0.006732	0.5877	0.8787	0.3685	0.3186	0.9981	0.033777	0.7595	0.7446	0.7881	0.008834	0.7094	0.5623	0.7811	0.0588	0.342	0.026271	0.4578	0.4947	0.5348	0.2702	0.027769	0.002801	0.2387	0.9515	0.2928	0.001796	0.4303	0.5702
		FDR	Left Tail (HC > PAT)	0.97388	0.9998	0.9998	0.9998	0.9998	0.9998	0.9998	0.9998	0.9998	0.9998	0.9998	0.086025	0.9998	0.99165	0.9998	0.9998	0.9998	0.9998	0.9998	0.97798	0.9998	0.9998	0.044564	0.9998	0.9998	0.9998	0.9998	0.9998	0.9998	0.9998	0.9998	0.9998	0.9998	0.9998	0.9998	0.9998	0.9998	0.9998	0.9998	0.9998	0.9998	0.69517	0.9998	0.9998	0.9998	0.9998
			Right Tail (PAT > HC)	0.996	0.43058	0.49997	0.35567	0.91374	0.6567	0.69683	0.98746	0.996	0.78292	0.67831	1	0.62815	0.996	0.62815	0.90927	0.98872	0.1565	0.89853	0.996	0.75796	0.7069	1	0.30577	0.96072	0.9531	0.97637	0.17532	0.93792	0.88866	0.97115	0.38914	0.72922	0.28122	0.80899	0.83557	0.86572	0.66496	0.28374	0.10705	0.64204	1	0.68233	0.087541	0.80339	0.89174
OCD	% Overlap			0.000521	0.003448	0.008611	0.004708	0.032179	0.003147	0.013021	0.001734	0.0055	0.008554	0.012343	0.00934	0.005189	0.020706	0.007494	0.020114	0.024785	0.016185	0.009604	0.006152	0.022839	0.005779	0.024281	0.009624	0.024264	0.008491	0.018863	0.006947	0.01547	0.018887	0.006943	0.029504	0.004162	0.007353	0.025363	0.012933	0.017038	0.022245	0.006631	0.02205	0.008722	0.011835	0.002987	0.003409	0.003874	0.014329
	Group null	Uncorrected	Left Tail (HC > PAT)	0	0.8186	0.9533	0.8542	0.9902	0.4356	0.8333	0.078829	0.3044	0.7067	0.9256	0.483	0.7905	0.9043	0.5276	0.9155	0.9193	0.9488	0.6246	0.3846	0.7592	0.5006	0.9657	0.6777	0.8687	0.8702	0.9059	0.9007	0.8639	0.8664	0.3905	0.9996	0.3533	0.436	0.9948	0.7392	0.9996	0.9775	0.6826	0.9874	0.6586	0.494	0.5701	0.1864	0.6441	0.7804
			Right Tail (PAT > HC)	1	0.1814	0.0467	0.1458	0.008779	0.5644	0.1667	0.9193	0.6956	0.2933	0.074394	0.517	0.2095	0.0957	0.4724	0.083835	0.078664	0.0512	0.3754	0.6154	0.2408	0.4994	0.0343	0.3223	0.1313	0.1298	0.0941	0.0993	0.1361	0.1336	0.6095	0.0004	0.6467	0.564	0.005467	0.2608	0.000366	0.024345	0.3174	0.013384	0.3414	0.506	0.4299	0.8136	0.3559	0.2196
		FDR	Left Tail (HC > PAT)	0	0.9998	0.9998	0.9998	0.9998	0.9998	0.9998	0.6794	0.9998	0.9998	0.9998	0.9998	0.9998	0.9998	0.9998	0.9998	0.9998	0.9998	0.9998	0.9998	0.9998	0.9998	0.9998	0.9998	0.9998	0.9998	0.9998	0.9998	0.9998	0.9998	0.9998	0.9998	0.9998	0.9998	0.9998	0.9998	0.9998	0.9998	0.9998	0.9998	0.9998	0.9998	0.9998	0.90096	0.9998	0.9998
			Right Tail (PAT > HC)	1	0.81393	0.55889	0.76926	0.3392	0.93309	0.80767	1	0.96196	0.85504	0.6192	0.91873	0.82262	0.70689	0.90478	0.65051	0.63027	0.58709	0.90144	0.94081	0.83955	0.91868	0.52055	0.86709	0.74932	0.74932	0.70689	0.70689	0.75514	0.74932	0.94068	0.08256	0.95284	0.93309	0.3392	0.85096	0.08256	0.48454	0.86054	0.43164	0.87502	0.91873	0.90478	1	0.88016	0.82262
SCZ	% Overlap			0.021386	0.012946	0.023972	0.012451	0.009368	0.01372	0.015821	0.022052	0.019912	0.008284	0.013695	0.011951	0.003064	0.017909	0.012831	0.023173	0.011715	0.005712	0.004651	0.015372	0.010692	0.019803	0.014132	0.005785	0.010072	0.014745	0.008159	0.005192	0.005847	0.007406	0.018598	0.025046	0.005393	0.014191	0.022534	0.011913	0.022516	0.018234	0.011036	0.001307	0.024953	0.002841	0.023742	0.003383	0.008233	0.012182
	Group null	Uncorrected	Left Tail (HC > PAT)	0.9986	0.9982	0.9999	0.9998	0.8281	0.9893	0.9602	0.9714	0.823	0.7234	0.9885	0.6397	0.6207	0.9386	0.8226	0.9794	0.5588	0.7586	0.2618	0.8684	0.3304	0.9747	0.9328	0.5256	0.4422	0.9802	0.6892	0.9203	0.5165	0.4979	0.9351	1	0.3724	0.8246	0.9977	0.773	1	0.9743	0.9269	0.07238	0.9968	0.010447	0.9999	0.083752	0.9348	0.7628
			Right Tail (PAT > HC)	0.00191	0.00163	4e-06	2.6e-05	0.1719	0.00969	0.040149	0.0291	0.177	0.2766	0.012121	0.3603	0.3793	0.061655	0.1774	0.022154	0.4412	0.2414	0.7382	0.1316	0.6696	0.027343	0.070724	0.4744	0.5578	0.01968	0.3108	0.079421	0.4835	0.5021	0.065181	0	0.6276	0.1754	0.001832	0.227	0	0.026244	0.072864	0.9305	0.002938	0.9893	2.9e-05	0.9156	0.068807	0.2372
		FDR	Left Tail (HC > PAT)	1	1	1	1	1	1	1	1	1	1	1	1	1	1	1	1	1	1	1	1	1	1	1	1	1	1	1	1	1	1	1	1	1	1	1	1	1	1	1	1	1	1	1	1	1	1
			Right Tail (PAT > HC)	0.017143	0.01558	0.000109	0.000616	0.27795	0.046021	0.10668	0.087299	0.2832	0.38996	0.051056	0.47067	0.48626	0.14171	0.2834	0.07235	0.53504	0.35181	0.78056	0.23361	0.71982	0.082994	0.15551	0.5608	0.62844	0.066455	0.42652	0.16625	0.56766	0.58418	0.14682	0	0.68538	0.28108	0.016883	0.33655	0	0.080848	0.15774	0.9433	0.02263	0.99026	0.000671	0.93002	0.15264	0.34673
[truncated: 986 more columns]

## Sheet: Regional_pos_thr26
Group				1	2	3	4	5	6	7	8	9	10	11	12	13	14	15	16	17	18	19	20	21	22	23	24	25	26	27	28	29	30	31	32	33	34	35	36	37	38	39	40	41	42	43	44	45	46
HCtest	% Overlap			0.371747	0.371747	0	0.743494	0.371747	1.11524	0	0	0.743494	0	0.371747	1.11524	0	0.371747	0.371747	0	0	0.371747	0	0	0.371747	0.371747	0.371747	0.371747	0.371747	0.371747	0	0	0.743494	0.371747	0	0.743494	0.743494	0.743494	0.371747	0.371747	1.48699	0.371747	0.743494	0.371747	0.371747	0.743494	0.371747	1.48699	0.743494	0.371747
ADHD	% Overlap			0.653595	0	0	0	1.30719	0	1.30719	0	1.30719	0.653595	0	0.653595	0.653595	0	0.653595	0	0.653595	0.653595	0.653595	1.30719	0	0	0	0	0	0	0	0	1.30719	0	0	0	0.653595	0.653595	0	0.653595	0	0	1.96078	0	0	0	1.96078	0	0	0
	Group null	Uncorrected	Left Tail (HC > PAT)	0.8741	0.6383	1	0.414	0.9527	0.2578	1	1	0.8581	1	0.6368	0.5385	1	0.6418	0.87	1	1	0.8715	1	1	0.6418	0.6426	0.6384	0.6345	0.6342	0.6359	1	1	0.8648	0.6396	1	0.4019	0.7046	0.7059	0.6389	0.8733	0.1612	0.6357	0.9372	0.6421	0.6357	0.4073	0.9841	0.1653	0.4058	0.6291
			Right Tail (PAT > HC)	0.5924	1	1	1	0.3021	1	0.1297	1	0.4598	0.3632	1	0.8389	0.3559	1	0.5982	1	0.3673	0.5921	0.3559	0.1301	1	1	1	1	1	1	1	1	0.453	1	1	1	0.7421	0.7424	1	0.5884	1	1	0.2562	1	1	1	0.1356	1	1	1
		FDR	Left Tail (HC > PAT)	1	1	1	1	1	1	1	1	1	1	1	1	1	1	1	1	1	1	1	1	1	1	1	1	1	1	1	1	1	1	1	1	1	1	1	1	1	1	1	1	1	1	1	1	1	1
			Right Tail (PAT > HC)	1	1	1	1	1	1	1	1	1	1	1	1	1	1	1	1	1	1	1	1	1	1	1	1	1	1	1	1	1	1	1	1	1	1	1	1	1	1	1	1	1	1	1	1	1	1
ASD	% Overlap			0.49505	0.49505	0.49505	0.49505	3.46535	0.49505	0	0	1.9802	0.990099	0	0.49505	0	0.990099	3.46535	0.49505	0.990099	0.990099	0.990099	0	0.49505	1.48515	0	0.49505	0.990099	0.49505	0.49505	1.48515	1.9802	0.990099	0.49505	1.48515	0.49505	0.49505	0	0	0.990099	0.49505	0	0	0.49505	0.990099	0	0.49505	2.9703	0
	Group null	Uncorrected	Left Tail (HC > PAT)	0.8145	0.8139	1	0.6006	0.9989	0.4271	1	1	0.9475	1	0.5717	0.4204	1	0.9213	0.9991	1	1	0.9238	1	1	0.8181	0.9682	0.5714	0.8143	0.9258	0.8148	1	1	0.949	0.9213	1	0.8862	0.6035	0.5992	0.5665	0.577	0.4852	0.8146	0.3216	0.5714	0.8174	0.7816	0.5678	0.2872	0.9855	0.5733
			Right Tail (PAT > HC)	0.6826	0.6735	0.4282	0.8195	0.0125	0.8909	1	1	0.223	0.1907	1	0.9003	1	0.3957	0.0121	0.4283	0.1844	0.393	0.1814	1	0.6732	0.2087	1	0.6771	0.3865	0.6749	0.4324	0	0.2214	0.3992	0.4296	0.3777	0.8134	0.8215	1	1	0.8118	0.6814	1	1	0.6774	0.5782	1	0.9408	0.0704	1
		FDR	Left Tail (HC > PAT)	1	1	1	1	1	1	1	1	1	1	1	1	1	1	1	1	1	1	1	1	1	1	1	1	1	1	1	1	1	1	1	1	1	1	1	1	1	1	1	1	1	1	1	1	1	1
			Right Tail (PAT > HC)	1	1	0.84136	1	0.15542	1	1	1	0.68408	0.68408	1	1	1	0.84136	0.15542	0.84136	0.68408	0.84136	0.68408	1	1	0.68408	1	1	0.84136	1	0.84136	0	0.68408	0.84136	0.84136	0.84136	1	1	1	1	1	1	1	1	1	1	1	1	0.47485	1
BP	% Overlap			0	0.438596	0.438596	0	0	0.877193	0	0	1.31579	0	0	0.438596	0	1.31579	2.19298	0	0	0.438596	0.438596	0.877193	0	0.438596	0.438596	1.75439	0	0	0.877193	1.75439	1.31579	1.31579	0.877193	0.438596	1.75439	1.31579	0.877193	0	0.877193	0.438596	0.438596	2.63158	0.877193	0.438596	0	5.26316	0.877193	0.438596
	Group null	Uncorrected	Left Tail (HC > PAT)	0.5281	0.7861	1	0.2923	0.5348	0.5823	1	1	0.8573	1	0.5483	0.3745	1	0.9583	0.9915	1	1	0.7872	1	1	0.5432	0.7854	0.7946	0.9808	0.535	0.5247	1	1	0.8554	0.9572	1	0.5574	0.9289	0.86	0.9103	0.5432	0.421	0.7828	0.5704	0.9959	0.9025	0.5612	0.5358	0.9961	0.7495	0.7927
			Right Tail (PAT > HC)	1	0.7142	0.4576	1	1	0.7441	1	1	0.4212	1	1	0.9153	1	0.248	0.0772	1	1	0.7077	0.4529	0.2132	1	0.7151	0.6996	0.1375	1	1	0.2017	0	0.4279	0.2511	0.2145	0.845	0.2691	0.4179	0.4345	1	0.8552	0.7149	0.8418	0.0367	0.4475	0.8443	1	0.0165	0.6239	0.7083
		FDR	Left Tail (HC > PAT)	1	1	1	1	1	1	1	1	1	1	1	1	1	1	1	1	1	1	1	1	1	1	1	1	1	1	1	1	1	1	1	1	1	1	1	1	1	1	1	1	1	1	1	1	1	1
			Right Tail (PAT > HC)	1	1	1	1	1	1	1	1	1	1	1	1	1	1	1	1	1	1	1	1	1	1	1	1	1	1	1	0	1	1	1	1	1	1	1	1	1	1	1	0.65068	1	1	1	0.35475	1	1
MDD	% Overlap			0.621118	0	0.621118	0.621118	0	1.24224	0	0.621118	1.24224	0.621118	0	0	0.621118	1.24224	2.48447	0	0	0	0	0.621118	0.621118	0	0	0.621118	0	0	0	0.621118	0	1.24224	0	0	0.621118	1.86335	0	0	0.621118	0.621118	0	1.24224	0	0	0	1.24224	0.621118	0
	Group null	Uncorrected	Left Tail (HC > PAT)	0.8571	0.6213	1	0.6836	0.6259	0.7284	1	1	0.8483	1	0.6232	0.2452	1	0.9486	0.991	1	1	0.6242	1	1	0.8547	0.6257	0.6248	0.8601	0.6276	0.6314	1	1	0.395	0.9468	1	0.4014	0.6915	0.9276	0.6227	0.6212	0.384	0.8568	0.3885	0.9452	0.6239	0.3919	0.6304	0.5927	0.6882	0.6263
			Right Tail (PAT > HC)	0.6102	1	0.3667	0.7521	1	0.6177	1	0.3726	0.4847	0.3705	1	1	0.3713	0.3204	0.0693	1	1	1	1	0.3739	0.6117	1	1	0.6035	1	1	1	0.3782	1	0.3192	1	1	0.7544	0.2749	1	1	0.9061	0.6068	1	0.3144	1	1	1	0.7265	0.7575	1
		FDR	Left Tail (HC > PAT)	1	1	1	1	1	1	1	1	1	1	1	1	1	1	1	1	1	1	1	1	1	1	1	1	1	1	1	1	1	1	1	1	1	1	1	1	1	1	1	1	1	1	1	1	1	1
			Right Tail (PAT > HC)	1	1	1	1	1	1	1	1	1	1	1	1	1	1	1	1	1	1	1	1	1	1	1	1	1	1	1	1	1	1	1	1	1	1	1	1	1	1	1	1	1	1	1	1	1	1
OCD	% Overlap			1.19761	0.598802	0.598802	0.598802	0	0	0	0.598802	0	0	0.598802	1.79641	0.598802	0	0	0.598802	0.598802	0	2.39521	0	0	1.79641	0.598802	0	1.79641	0	0	0	0.598802	0	2.39521	0	0	0	2.39521	0	1.19761	0	0.598802	0	0.598802	0.598802	3.59281	3.59281	0.598802	0.598802
	Group null	Uncorrected	Left Tail (HC > PAT)	0.9432	0.8542	1	0.6745	0.6095	0.2344	1	1	0.3725	1	0.8472	0.8469	1	0.6152	0.6109	1	1	0.6133	1	1	0.6152	0.9811	0.8525	0.6109	0.9807	0.612	1	1	0.6848	0.6244	1	0.3836	0.3913	0.3808	0.9908	0.6152	0.5645	0.6246	0.6761	0.6188	0.8552	0.6728	0.9993	0.957	0.6696	0.8538
			Right Tail (PAT > HC)	0.3296	0.6105	0.3863	0.7666	1	1	1	0.3932	1	1	0.6292	0.417	0.3854	1	1	0.3809	0.382	1	0.0211	1	1	0.1513	0.6205	1	0.159	1	1	1	0.7574	1	0.0227	1	1	1	0.0758	1	0.7441	1	0.7648	1	0.6114	0.7652	0.014	0.1339	0.7717	0.6159
		FDR	Left Tail (HC > PAT)	1	1	1	1	1	1	1	1	1	1	1	1	1	1	1	1	1	1	1	1	1	1	1	1	1	1	1	1	1	1	1	1	1	1	1	1	1	1	1	1	1	1	1	1	1	1
			Right Tail (PAT > HC)	1	1	1	1	1	1	1	1	1	1	1	1	1	1	1	1	1	1	1	1	1	1	1	1	1	1	1	1	1	1	1	1	1	1	1	1	1	1	1	1	1	1	1	1	1	1
SCZ	% Overlap			0.261097	0	0.261097	1.04439	0	0.261097	0	0.522193	0.522193	0.522193	0.261097	0.261097	0	0.78329	0.261097	0.261097	0.522193	0.78329	0.261097	0.78329	0.78329	1.04439	0.522193	0.78329	0.522193	0.261097	0.261097	1.30548	0	1.04439	0.261097	1.04439	1.04439	0.261097	0.78329	0.261097	1.04439	1.82768	0.261097	0.78329	2.61097	0	0.78329	1.30548	1.30548	1.30548
	Group null	Uncorrected	Left Tail (HC > PAT)	0.6583	0.4162	1	0.7794	0.4094	0.194	1	1	0.5441	1	0.6518	0.1993	1	0.8786	0.647	1	1	0.8775	1	1	0.8812	0.9332	0.7986	0.8724	0.7997	0.6534	1	1	0.1677	0.9298	1	0.7892	0.7843	0.368	0.876	0.6511	0.4368	0.9827	0.3653	0.8737	0.9969	0.1743	0.8795	0.5448	0.8583	0.9594
			Right Tail (PAT > HC)	0.8306	1	0.5933	0.5173	1	0.9718	1	0.3465	0.818	0.348	0.83	0.9691	1	0.4528	0.8348	0.5933	0.35	0.4527	0.5877	0.1979	0.4579	0.3144	0.6346	0.4527	0.6192	0.834	0.5911	0.0694	1	0.3186	0.5926	0.5153	0.5234	0.9326	0.4586	0.8342	0.8085	0.0977	0.9279	0.4495	0.0246	1	0.4545	0.7164	0.3933	0.2161
		FDR	Left Tail (HC > PAT)	1	1	1	1	1	1	1	1	1	1	1	1	1	1	1	1	1	1	1	1	1	1	1	1	1	1	1	1	1	1	1	1	1	1	1	1	1	1	1	1	1	1	1	1	1	1
			Right Tail (PAT > HC)	1	1	1	1	1	1	1	1	1	1	1	1	1	1	1	1	1	1	1	1	1	1	1	1	1	1	1	1	1	1	1	1	1	1	1	1	1	1	1	1	1	1	1	1	1	1
[truncated: 986 more columns]

## Sheet: Regional_pos_thrweight
Group				1	2	3	4	5	6	7	8	9	10	11	12	13	14	15	16	17	18	19	20	21	22	23	24	25	26	27	28	29	30	31	32	33	34	35	36	37	38	39	40	41	42	43	44	45	46
HCtest	% Overlap			0.007506	0.005973	0.002574	0.007899	0.004634	0.012792	0.001093	0.000767	0.012925	0.004245	0.00764	0.013178	0.002014	0.002649	0.005328	0.003677	0.004046	0.004816	0.004906	0.004485	0.006526	0.003944	0.007527	0.003097	0.007832	0.007473	0.004756	0.007394	0.00714	0.00685	0.003588	0.012109	0.013071	0.009027	0.012264	0.00281	0.017139	0.005564	0.008103	0.005746	0.003893	0.010933	0.00529	0.014273	0.010473	0.006905
ADHD	% Overlap			0.012154	0.000958	0.002171	0.003218	0.011515	0.004432	0.012105	0.00299	0.014805	0.00534	0.004518	0.009767	0.007666	0.003663	0.010032	0.001138	0.007877	0.00996	0.006728	0.013311	0.000277	0.000189	0.002299	0.004889	0.001805	0.003668	0.003743	0.001281	0.012375	0.001253	0.007867	0.002762	0.009774	0.008029	0.002466	0.005764	0.002805	0.001737	0.016705	0.004853	0.007168	0.004343	0.016957	0.004954	0.002663	0.000931
	Group null	Uncorrected	Left Tail (HC > PAT)	0.7657	0.025847	0.5	0.1645	0.8585	0.1225	0.9981	0.8736	0.5876	0.626	0.2724	0.3734	0.8206	0.6214	0.8169	0.1192	0.7885	0.7644	0.6278	0.8826	0.1303	0.0451	0.1789	0.707	0.1143	0.1913	0.4081	0.017988	0.7759	0.0791	0.8698	0.06377	0.3698	0.4694	0.024442	0.7508	0.019921	0.2032	0.8319	0.4729	0.8155	0.1593	0.9195	0.08496	0.1129	0.0896
			Right Tail (PAT > HC)	0.2343	0.9735	0.501	0.8355	0.1415	0.8775	0.001959	0.1367	0.4124	0.3741	0.7276	0.6266	0.18	0.3787	0.1831	0.8809	0.2121	0.2357	0.3722	0.1174	0.895	0.9581	0.8211	0.293	0.8857	0.8087	0.5922	0.9822	0.2242	0.9209	0.1303	0.9392	0.6302	0.5316	0.9761	0.2501	0.9798	0.7968	0.1681	0.5271	0.1845	0.8407	0.078764	0.9186	0.8871	0.9104
		FDR	Left Tail (HC > PAT)	0.9997	0.58549	0.9997	0.8643	0.9997	0.78801	0.9997	0.9997	0.9997	0.9997	0.94834	0.9997	0.9997	0.9997	0.9997	0.78801	0.9997	0.9997	0.9997	0.9997	0.8076	0.69697	0.87251	0.9997	0.78801	0.87675	0.9997	0.55381	0.9997	0.7513	0.9997	0.7513	0.9997	0.9997	0.58549	0.9997	0.55381	0.8838	0.9997	0.9997	0.9997	0.8518	0.9997	0.7513	0.78801	0.7513
			Right Tail (PAT > HC)	0.82841	1	0.95669	1	0.78042	1	0.26832	0.78042	0.946	0.91752	1	0.98547	0.7957	0.92392	0.7957	1	0.81069	0.82841	0.91752	0.75055	1	1	1	0.86735	1	1	0.98547	1	0.82048	1	0.77194	1	0.98547	0.96761	1	0.83056	1	1	0.7957	0.96761	0.7957	1	0.68525	1	1	1
ASD	% Overlap			0.006518	0.004278	0.009602	0.006412	0.029983	0.006192	0.005748	0.001872	0.021815	0.013446	0.004667	0.010631	0.001294	0.008771	0.033594	0.004055	0.009574	0.020316	0.010545	0.002332	0.012687	0.016971	0.004481	0.004791	0.014731	0.008017	0.010406	0.019482	0.023203	0.009525	0.00527	0.017196	0.0068	0.008449	0.000684	0.001291	0.010263	0.010339	0.003002	0.003685	0.006807	0.014298	0.002193	0.007145	0.032288	0.000853
	Group null	Uncorrected	Left Tail (HC > PAT)	0.4527	0.3476	0.9239	0.3882	0.9877	0.021955	0.9676	0.7229	0.8201	0.9047	0.2851	0.3953	0.3824	0.8277	0.9976	0.4901	0.8556	0.9733	0.8147	0.1956	0.8026	0.9216	0.3873	0.6288	0.7867	0.5174	0.7788	0.914	0.9301	0.6262	0.6298	0.6861	0.2608	0.4615	0.001039	0.1299	0.2666	0.7301	0.113	0.237	0.6017	0.6454	0.1732	0.10063	0.9529	0.1021
			Right Tail (PAT > HC)	0.5473	0.6524	0.077467	0.6118	0.013801	0.9787	0.030074	0.2771	0.1799	0.096049	0.7149	0.6047	0.6176	0.1723	0.00198	0.5099	0.1444	0.027718	0.1853	0.8044	0.1974	0.0784	0.6127	0.3712	0.2133	0.4826	0.2212	0.086	0.070678	0.3738	0.3702	0.3139	0.7392	0.5385	0.9989	0.8701	0.7334	0.2699	0.887	0.763	0.3983	0.3546	0.8268	0.9006	0.0471	0.8979
		FDR	Left Tail (HC > PAT)	1	1	1	1	1	1	1	1	1	1	1	1	1	1	1	1	1	1	1	1	1	1	1	1	1	1	1	1	1	1	1	1	1	1	0.082474	1	1	1	1	1	1	1	1	1	1	1
			Right Tail (PAT > HC)	0.72372	0.78666	0.31216	0.76688	0.18259	0.99509	0.24195	0.52028	0.42778	0.33022	0.82618	0.76477	0.76707	0.4174	0.10216	0.70637	0.3868	0.24037	0.43265	0.88501	0.442	0.31216	0.76688	0.60518	0.45497	0.68696	0.45931	0.31754	0.29716	0.60592	0.60499	0.55327	0.83963	0.72106	1	0.92319	0.8391	0.51391	0.93512	0.85496	0.62091	0.5874	0.89346	0.94357	0.25718	0.9417
BP	% Overlap			0.001929	0.007155	0.002763	0.002902	0.002765	0.012498	1.6e-05	0.000178	0.013372	0.002942	0.001005	0.005569	0.003774	0.016726	0.025549	0.001669	0.002212	0.006022	0.008388	0.008739	0.002457	0.007539	0.005099	0.018908	0.004574	0.004296	0.013329	0.024151	0.013474	0.015615	0.006999	0.006667	0.022222	0.013221	0.01225	0.000585	0.007162	0.013151	0.011193	0.029787	0.008482	0.006651	0.002492	0.049736	0.016418	0.007198
	Group null	Uncorrected	Left Tail (HC > PAT)	0.041654	0.6181	0.5269	0.1029	0.4302	0.4936	0.0076	0.3061	0.5216	0.3234	0.0341	0.1286	0.7867	0.9738	0.9892	0.1551	0.2518	0.6064	0.7784	0.8384	0.2345	0.7731	0.3532	0.9964	0.3039	0.1982	0.891	0.9815	0.7986	0.9094	0.8227	0.2057	0.8392	0.7099	0.5052	0.1624	0.09132	0.8819	0.6671	0.9974	0.8048	0.2515	0.1684	0.9968	0.7715	0.5251
			Right Tail (PAT > HC)	0.9594	0.3819	0.4736	0.8971	0.5698	0.5064	0.993	0.6974	0.4784	0.6766	0.9659	0.8714	0.2133	0.0262	0.011099	0.8449	0.7482	0.3937	0.2216	0.1616	0.7655	0.2269	0.6468	0.003293	0.6961	0.8018	0.109	0.018249	0.2015	0.090678	0.1773	0.7943	0.1608	0.2901	0.4948	0.8376	0.9069	0.1181	0.3329	0.001776	0.1952	0.7485	0.8316	0.003193	0.2285	0.4749
		FDR	Left Tail (HC > PAT)	0.83873	1	1	0.96599	1	1	0.67739	1	1	1	0.81663	0.98562	1	1	1	0.98562	1	1	1	1	1	1	1	1	1	1	1	1	1	1	1	1	1	1	1	0.98562	0.9288	1	1	1	1	1	0.98562	1	1	1
			Right Tail (PAT > HC)	0.99827	0.85123	0.8981	0.99827	0.92994	0.9042	0.99827	0.9725	0.89878	0.96572	0.99827	0.99408	0.71122	0.32576	0.27111	0.99135	0.97662	0.86095	0.71122	0.66443	0.98503	0.7133	0.95243	0.18467	0.9725	0.99082	0.61306	0.30033	0.71122	0.57765	0.69308	0.99082	0.66443	0.76373	0.9042	0.99135	0.99827	0.64178	0.80269	0.14101	0.71117	0.97662	0.99135	0.18467	0.71458	0.8981
MDD	% Overlap			0.011065	0.002049	0.010312	0.007023	0.004011	0.007097	0.002805	0.007203	0.016386	0.005161	0.000594	0.002787	0.005772	0.007463	0.021414	0.001827	0.002616	0.002109	0.001142	0.006814	0.006543	0.005765	0.001191	0.012314	0.000796	0.001885	5.8e-05	0.008264	0.006287	0.012974	0.001228	0.003239	0.007353	0.019368	0.007432	0.001434	0.004691	0.007474	0.003662	0.014396	0.003888	0.004173	0.001991	0.011245	0.005519	3.1e-05
	Group null	Uncorrected	Left Tail (HC > PAT)	0.691	0.167	0.843	0.4661	0.5197	0.1409	0.8217	0.9036	0.5806	0.5782	0.0797	0.1364	0.7969	0.7859	0.9466	0.1629	0.2801	0.2934	0.117	0.597	0.5211	0.6073	0.1624	0.9207	0.1492	0.098876	0.0001	0.5642	0.452	0.7665	0.2598	0.1273	0.2801	0.8528	0.2014	0.1513	0.0996	0.647	0.1788	0.8562	0.4959	0.2003	0.2311	0.3641	0.2882	0.1103
			Right Tail (PAT > HC)	0.309	0.833	0.157	0.5339	0.4803	0.8591	0.1783	0.09519	0.4194	0.4218	0.9203	0.8636	0.2031	0.2141	0.053056	0.8371	0.7199	0.7066	0.883	0.403	0.4789	0.3927	0.8376	0.0793	0.8508	0.902	1	0.4358	0.548	0.2335	0.7402	0.8727	0.7199	0.1472	0.7986	0.8487	0.9004	0.353	0.8212	0.1438	0.5041	0.7997	0.7689	0.6359	0.7118	0.8897
		FDR	Left Tail (HC > PAT)	0.92133	0.62697	0.97584	0.83508	0.86115	0.6192	0.9701	0.98557	0.87009	0.87009	0.49143	0.6192	0.96853	0.96755	0.99457	0.62491	0.72762	0.72762	0.59188	0.87618	0.86115	0.88068	0.62491	0.98557	0.6192	0.56066	0.001395	0.86603	0.82414	0.9658	0.7266	0.6192	0.72762	0.97708	0.65774	0.6192	0.56168	0.90109	0.6348	0.97743	0.85195	0.65774	0.6933	0.75687	0.72762	0.58043
			Right Tail (PAT > HC)	1	1	1	1	1	1	1	1	1	1	1	1	1	1	1	1	1	1	1	1	1	1	1	1	1	1	1	1	1	1	1	1	1	1	1	1	1	1	1	1	1	1	1	1	1	1
OCD	% Overlap			0.01205	0.006543	0.013215	0.004472	0.012642	0.00406	0.001408	0.008508	0.000597	0.000205	0.009774	0.012906	0.003689	0.002464	0.006306	0.007229	0.006247	0.004517	0.01584	0.006313	0.002307	0.018676	0.013388	0.00351	0.015926	0.004837	0.004468	0.003753	0.004421	0.002924	0.021375	9.8e-05	0.002431	0.005883	0.029489	0.001783	0.013374	0.005961	0.011074	0.003567	0.007075	0.008343	0.038229	0.034696	0.006371	0.004393
	Group null	Uncorrected	Left Tail (HC > PAT)	0.692	0.5294	0.942	0.2825	0.8832	0.0001	0.5896	0.9612	0.0001	0.1013	0.6309	0.4887	0.6984	0.4922	0.6152	0.5352	0.6944	0.4669	0.9103	0.6795	0.0903	0.9341	0.7448	0.5482	0.7821	0.3069	0.4606	0.092637	0.3566	0.1949	0.9728	0.0419	0.1376	0.2722	0.939	0.2665	0.3666	0.5383	0.6508	0.2469	0.601	0.3841	0.9942	0.9289	0.2798	0.3256
			Right Tail (PAT > HC)	0.308	0.4706	0.058675	0.7175	0.1168	1	0.4104	0.0388	1	0.8987	0.3691	0.5113	0.3016	0.5078	0.3848	0.4648	0.3056	0.5331	0.091352	0.3205	0.9097	0.0659	0.2552	0.4518	0.2179	0.6931	0.5394	0.9055	0.6434	0.8051	0.02717	0.9581	0.8624	0.7278	0.063111	0.7335	0.6334	0.4617	0.3492	0.7531	0.399	0.6159	0.003942	0.071645	0.7202	0.6744
		FDR	Left Tail (HC > PAT)	0.97779	0.97779	0.9962	0.97779	0.9962	0.0024	0.97779	0.9979	0.0024	0.8785	0.97779	0.97779	0.97779	0.97779	0.97779	0.97779	0.97779	0.97779	0.9962	0.97779	0.81745	0.9962	0.99401	0.97779	0.99401	0.97779	0.97779	0.82415	0.97779	0.97779	0.9979	0.55966	0.96882	0.97779	0.9962	0.97779	0.97779	0.97779	0.97779	0.97779	0.97779	0.97779	0.9979	0.9962	0.97779	0.97779
			Right Tail (PAT > HC)	0.95871	0.95871	0.91299	0.97076	0.9344	1	0.95871	0.91299	1	1	0.95871	0.96402	0.95871	0.9632	0.95871	0.95871	0.95871	0.97076	0.91299	0.95871	1	0.91299	0.95871	0.95871	0.95871	0.97076	0.97076	1	0.97076	0.98327	0.8247	1	1	0.97076	0.91299	0.97076	0.97076	0.95871	0.95871	0.97076	0.95871	0.97076	0.61502	0.91299	0.97076	0.97076
SCZ	% Overlap			0.003808	0.001754	0.003147	0.009682	0.002259	0.005267	0.00231	0.007004	0.005452	0.005391	0.006371	0.005551	0.003941	0.010334	0.003472	0.003003	0.005225	0.009692	0.002571	0.008352	0.007385	0.011026	0.008107	0.009711	0.00533	0.004358	0.005873	0.015613	0.002431	0.013342	0.009032	0.010627	0.011376	0.003645	0.006954	0.004939	0.010696	0.016691	0.00837	0.010342	0.024303	0.002256	0.005996	0.014797	0.011472	0.016086
	Group null	Uncorrected	Left Tail (HC > PAT)	0.1801	0.026034	0.5442	0.6143	0.261	0.096261	0.7428	0.945	0.1149	0.5972	0.3823	0.1013	0.8181	0.9279	0.2722	0.3894	0.5778	0.7939	0.1821	0.8393	0.5554	0.8884	0.5336	0.95	0.2861	0.2275	0.5543	0.8898	0.087562	0.8562	0.9005	0.4037	0.3993	0.1451	0.1434	0.6362	0.1775	0.9558	0.5103	0.8039	0.9963	0.0134	0.5356	0.523	0.5562	0.887
			Right Tail (PAT > HC)	0.8199	0.9746	0.4559	0.3857	0.739	0.9027	0.2572	0.0573	0.8851	0.4028	0.6177	0.8987	0.1819	0.0721	0.7278	0.6106	0.4222	0.2061	0.8179	0.1607	0.4446	0.1116	0.4664	0.04886	0.7139	0.7725	0.4457	0.1102	0.9105	0.1438	0.0995	0.5963	0.6007	0.855	0.8566	0.3638	0.8225	0.044012	0.4897	0.1961	0.003465	0.9863	0.4644	0.477	0.4438	0.113
		FDR	Left Tail (HC > PAT)	0.88198	0.70243	0.95877	0.96493	0.88198	0.79198	0.99445	1	0.81217	0.95929	0.95519	0.79198	0.99445	1	0.88198	0.95519	0.95882	0.99445	0.88198	0.99445	0.95877	0.99809	0.95877	1	0.90006	0.88198	0.95877	0.99812	0.79198	0.99667	1	0.95519	0.95519	0.84125	0.84125	0.97056	0.88198	1	0.95877	0.99445	1	0.70243	0.95877	0.95877	0.95877	0.99809
			Right Tail (PAT > HC)	0.99693	0.99693	0.99693	0.99693	0.99693	0.99693	0.99693	0.87515	0.99693	0.99693	0.99693	0.99693	0.93464	0.90433	0.99693	0.99693	0.99693	0.95425	0.99693	0.93464	0.99693	0.93464	0.99693	0.80037	0.99693	0.99693	0.99693	0.93464	0.99693	0.93464	0.93464	0.99693	0.99693	0.99693	0.99693	0.99693	0.99693	0.78453	0.99693	0.94568	0.33718	0.99693	0.99693	0.99693	0.99693	0.93464
[truncated: 986 more columns]

## Sheet: Circuit_neg_parc50
Group				1	2	3	4	5	6	7	8	9	10	11	12	13	14	15	16	17	18	19	20	21	22	23	24	25	26	27	28	29	30	31	32	33	34	35	36	37	38	39	40	41	42	43	44	45	46
HCtest	% Overlap			4.08922	19.3309	11.5242	30.855	6.3197	28.9963	23.4201	28.6245	31.2268	32.7138	30.4833	26.0223	22.3048	26.7658	24.5353	26.0223	26.7658	14.1264	22.6766	0	23.4201	26.0223	25.6506	16.3569	25.6506	24.1636	7.80669	3.71747	26.3941	5.94796	0.371747	12.6394	12.6394	20.8178	12.6394	21.5613	16.3569	14.4981	13.7546	4.46097	0	23.0483	20.0743	5.57621	29.7398	18.2156
ADHD	% Overlap			1.96078	19.6078	16.3399	27.451	7.18954	26.1438	23.5294	28.1046	28.1046	31.3725	30.0654	24.8366	22.2222	27.451	21.5686	23.5294	26.1438	16.9935	22.2222	0	22.2222	24.8366	23.5294	18.3007	22.8758	24.183	10.4575	1.96078	22.8758	7.84314	0.653595	14.3791	13.7255	20.915	16.3399	19.6078	19.6078	18.3007	19.6078	7.18954	2.61438	22.8758	20.915	3.92157	26.1438	20.915
	Group null	Uncorrected	Left Tail (HC > PAT)	0.1901	0.5771	0.9429	0.2549	0.7152	0.2938	0.5592	0.4968	0.279	0.4253	0.5064	0.4373	0.5414	0.6054	0.2803	0.3258	0.4865	0.8214	0.5036	1	0.4355	0.4384	0.3587	0.742	0.3041	0.5492	0.8629	0.2411	0.2429	0.8329	0.8784	0.7466	0.6852	0.5658	0.8863	0.3637	0.8375	0.8806	0.9545	0.9208	1	0.5276	0.634	0.3019	0.2421	0.7928
			Right Tail (PAT > HC)	0.9327	0.5288	0.1016	0.8099	0.4314	0.7826	0.536	0.5926	0.7898	0.6632	0.5824	0.6548	0.5545	0.4847	0.7955	0.7489	0.6034	0.2593	0.5906	1	0.6542	0.6491	0.7255	0.3556	0.7711	0.5435	0.2276	0.9089	0.83	0.2833	0.5954	0.3582	0.4299	0.5376	0.1785	0.7313	0.2349	0.1805	0.0745	0.1646	0.0171	0.566	0.464	0.8367	0.822	0.2865
		FDR	Left Tail (HC > PAT)	1	1	1	1	1	1	1	1	1	1	1	1	1	1	1	1	1	1	1	1	1	1	1	1	1	1	1	1	1	1	1	1	1	1	1	1	1	1	1	1	1	1	1	1	1	1
			Right Tail (PAT > HC)	1	0.99349	0.96262	1	0.97909	1	0.99349	0.99349	1	0.99995	0.99349	0.99598	0.99349	0.97909	1	1	0.99349	0.96262	0.99349	1	0.99598	0.99387	1	0.96262	1	0.99349	0.96262	1	1	0.96262	0.99349	0.96262	0.97909	0.99349	0.96262	1	0.96262	0.96262	0.96262	0.96262	0.96262	0.99349	0.97909	1	1	0.96262
	Spatial null	Uncorrected	Left Tail (HC > PAT)	0.0734	0.4141	0.9333	0.0996	0.6064	0.137	0.3781	0.3144	0.1162	0.2442	0.3347	0.2559	0.3942	0.442	0.1207	0.1627	0.3198	0.7352	0.348	1	0.2519	0.2724	0.1906	0.6156	0.1421	0.3749	0.7619	0.1689	0.0941	0.6826	0.6223	0.6185	0.5354	0.3776	0.7968	0.1741	0.7459	0.8107	0.9221	0.8126	0.9839	0.3522	0.4715	0.1917	0.0926	0.6968
			Right Tail (PAT > HC)	0.932	0.5918	0.0683	0.9033	0.4055	0.8667	0.6275	0.6905	0.8863	0.7594	0.6697	0.7492	0.6109	0.5587	0.8809	0.8396	0.6861	0.2703	0.6574	1	0.7527	0.7325	0.8128	0.3921	0.8593	0.6289	0.2429	0.8311	0.908	0.3203	0.3953	0.3863	0.4729	0.6278	0.2057	0.83	0.2589	0.1939	0.0794	0.1886	0.0184	0.6536	0.5353	0.8089	0.9086	0.3082
		FDR	Left Tail (HC > PAT)	1	1	1	1	1	1	1	1	1	1	1	1	1	1	1	1	1	1	1	1	1	1	1	1	1	1	1	1	1	1	1	1	1	1	1	1	1	1	1	1	1	1	1	1	1	1
			Right Tail (PAT > HC)	1	1	0.96625	1	0.96625	1	1	1	1	1	1	1	1	1	1	1	1	0.96625	1	1	1	1	1	0.96625	1	1	0.96625	1	1	0.96625	0.96625	0.96625	0.98196	1	0.96625	1	0.96625	0.96625	0.96625	0.96625	0.84148	1	0.9874	1	1	0.96625
ASD	% Overlap			3.9604	17.8218	16.8317	30.6931	9.90099	29.2079	24.2574	31.1881	29.703	31.6832	30.6931	25.2475	25.7426	22.7723	20.7921	27.2277	27.2277	13.3663	25.7426	0	20.297	26.2376	24.7525	14.3564	27.7228	25.7426	9.40594	5.94059	23.7624	8.91089	0.990099	16.3366	13.3663	19.802	14.3564	20.297	19.3069	17.3267	15.3465	6.43564	1.48515	20.7921	19.802	6.93069	26.7327	20.7921
	Group null	Uncorrected	Left Tail (HC > PAT)	0.5718	0.3827	0.9642	0.5268	0.9412	0.5619	0.6249	0.7659	0.4027	0.4502	0.5611	0.4678	0.8381	0.1899	0.1981	0.6564	0.591	0.4611	0.8116	1	0.2417	0.5662	0.4577	0.3158	0.7318	0.6894	0.7922	0.9078	0.2947	0.9232	0.922	0.8983	0.645	0.4388	0.7618	0.4165	0.8329	0.8367	0.7404	0.8787	1	0.3165	0.5254	0.7806	0.2707	0.7968
			Right Tail (PAT > HC)	0.6133	0.7062	0.0646	0.5531	0.1128	0.5206	0.4624	0.3078	0.6747	0.6319	0.5206	0.6117	0.2193	0.862	0.8583	0.426	0.4898	0.6431	0.2547	1	0.8222	0.5193	0.6223	0.767	0.3445	0.3875	0.3176	0.1844	0.7796	0.1456	0.3918	0.159	0.4619	0.6536	0.3323	0.6691	0.2349	0.2392	0.3484	0.2295	0	0.7585	0.5709	0.3424	0.7951	0.2747
		FDR	Left Tail (HC > PAT)	1	1	1	1	1	1	1	1	1	1	1	1	1	1	1	1	1	1	1	1	1	1	1	1	1	1	1	1	1	1	1	1	1	1	1	1	1	1	1	1	1	1	1	1	1	1
			Right Tail (PAT > HC)	0.83872	0.89864	0.39848	0.8085	0.46502	0.79287	0.7623	0.65729	0.87584	0.85356	0.79287	0.83835	0.58356	0.97864	0.97659	0.73528	0.78457	0.86192	0.60704	1	0.95469	0.79287	0.84613	0.93219	0.69094	0.70499	0.65948	0.56136	0.93587	0.50254	0.70565	0.51858	0.7623	0.87147	0.67969	0.87362	0.59709	0.59916	0.69269	0.59449	0	0.92636	0.82037	0.69094	0.94315	0.62858
	Spatial null	Uncorrected	Left Tail (HC > PAT)	0.2013	0.0867	0.8567	0.2032	0.7797	0.2277	0.2924	0.4901	0.1072	0.1412	0.2299	0.1499	0.5924	0.0217	0.0212	0.3281	0.2483	0.1308	0.5431	1	0.0361	0.2288	0.1395	0.0662	0.4276	0.3692	0.4071	0.5815	0.0538	0.626	0.4716	0.6612	0.2773	0.1332	0.4008	0.1102	0.5417	0.538	0.3824	0.4943	0.7731	0.0623	0.1771	0.3962	0.0429	0.4852
			Right Tail (PAT > HC)	0.8041	0.915	0.1455	0.8006	0.2247	0.7759	0.7133	0.5147	0.8954	0.8627	0.7738	0.8524	0.4117	0.9791	0.9795	0.6763	0.7558	0.8712	0.4634	1	0.9654	0.7753	0.8642	0.9344	0.5759	0.6339	0.5945	0.421	0.9476	0.375	0.5396	0.3422	0.7293	0.8675	0.5998	0.8915	0.4624	0.4669	0.6177	0.5058	0.2296	0.9391	0.8254	0.6053	0.9583	0.5198
		FDR	Left Tail (HC > PAT)	0.90678	0.81366	1	0.90678	1	0.91036	0.97702	1	0.82488	0.86737	0.91036	0.87226	1	0.81366	0.81366	1	0.91713	0.86623	1	1	0.81366	0.91036	0.86737	0.81366	1	1	1	1	0.81366	1	1	1	0.96355	0.86623	1	0.82488	1	1	1	1	1	0.81366	0.90479	1	0.81366	1
			Right Tail (PAT > HC)	1	1	0.85316	1	0.97208	1	1	1	1	1	1	1	1	1	1	1	1	1	1	1	1	1	1	1	1	1	1	1	1	1	1	1	1	1	1	1	1	1	1	1	0.97208	1	1	1	1	1
BP	% Overlap			1.75439	25.8772	17.1053	37.7193	6.14035	35.0877	31.5789	34.6491	38.5965	39.4737	35.0877	32.8947	24.1228	32.0175	29.386	29.8246	28.0702	19.7368	25.8772	0	28.9474	28.5088	29.8246	22.807	29.386	29.8246	12.7193	4.38596	30.7018	8.77193	1.75439	15.3509	17.1053	27.6316	17.9825	28.5088	18.8596	17.5439	19.2982	6.14035	2.63158	27.6316	24.5614	6.57895	32.8947	21.9298
	Group null	Uncorrected	Left Tail (HC > PAT)	0.1047	0.9673	0.9691	0.9553	0.5364	0.9392	0.9835	0.9349	0.9654	0.951	0.8788	0.9633	0.72	0.9144	0.909	0.8453	0.6595	0.9623	0.8189	1	0.9348	0.7583	0.8671	0.9738	0.8422	0.9351	0.9745	0.7257	0.8756	0.911	0.9793	0.8376	0.9422	0.9726	0.9634	0.9706	0.8003	0.8487	0.9657	0.8481	1	0.902	0.9037	0.7448	0.7984	0.8695
			Right Tail (PAT > HC)	0.9682	0.0534	0.0553	0.0678	0.6101	0.092	0.0267	0.0952	0.0532	0.0714	0.1616	0.0575	0.3579	0.122	0.1297	0.205	0.4142	0.0606	0.2395	1	0.0985	0.3036	0.1813	0.044	0.2063	0.0967	0.0497	0.4422	0.167	0.1585	0.1412	0.2299	0.0971	0.0466	0.0632	0.044	0.2738	0.2196	0.0604	0.2691	0.0087	0.1397	0.1407	0.3906	0.2601	0.186
		FDR	Left Tail (HC > PAT)	1	1	1	1	1	1	1	1	1	1	1	1	1	1	1	1	1	1	1	1	1	1	1	1	1	1	1	1	1	1	1	1	1	1	1	1	1	1	1	1	1	1	1	1	1	1
			Right Tail (PAT > HC)	1	0.22402	0.2291	0.23951	0.80825	0.2809	0.17325	0.2856	0.22402	0.2481	0.36413	0.2303	0.55963	0.32283	0.33463	0.4116	0.61416	0.2303	0.45351	1	0.28878	0.50849	0.39061	0.20409	0.4126	0.28878	0.2146	0.64094	0.37268	0.35793	0.34695	0.4422	0.28878	0.20953	0.23193	0.20409	0.48802	0.42679	0.2303	0.48551	0.12551	0.34589	0.34655	0.59181	0.47341	0.39415
	Spatial null	Uncorrected	Left Tail (HC > PAT)	0.0155	0.6053	0.7255	0.4055	0.1181	0.3445	0.6679	0.3156	0.4624	0.3727	0.1841	0.4903	0.074529	0.3147	0.3399	0.1607	0.043474	0.6298	0.1502	1	0.3943	0.080366	0.2005	0.646	0.1461	0.3401	0.6807	0.2241	0.2245	0.4395	0.7481	0.2278	0.5271	0.562	0.5141	0.56	0.1567	0.2199	0.4975	0.3119	0.9608	0.271	0.2896	0.2207	0.1158	0.2503
			Right Tail (PAT > HC)	0.9864	0.3968	0.2797	0.5972	0.887	0.6587	0.3349	0.6881	0.54	0.6292	0.8192	0.514	0.9258	0.686	0.6606	0.8412	0.9588	0.3759	0.8519	1	0.6094	0.9204	0.8022	0.3592	0.8545	0.6621	0.323	0.776	0.7769	0.5613	0.2683	0.7729	0.4789	0.4423	0.4861	0.4443	0.8438	0.7809	0.5025	0.6881	0.0413	0.7325	0.713	0.7799	0.8852	0.7534
		FDR	Left Tail (HC > PAT)	0.39904	0.9332	0.99563	0.79583	0.6321	0.77625	0.95616	0.75632	0.85673	0.79304	0.65919	0.86943	0.56141	0.75632	0.77502	0.63519	0.48073	0.93471	0.63519	1	0.79304	0.56463	0.6676	0.94517	0.63394	0.77502	0.96099	0.6765	0.6765	0.83838	1	0.67904	0.88594	0.90764	0.88131	0.90725	0.63519	0.6765	0.86943	0.75592	1	0.7232	0.73977	0.6765	0.6321	0.70384
			Right Tail (PAT > HC)	1	1	1	1	1	1	1	1	1	1	1	1	1	1	1	1	1	1	1	1	1	1	1	1	1	1	1	1	1	1	1	1	1	1	1	1	1	1	1	1	1	1	1	1	1	1
MDD	% Overlap			2.48447	26.7081	19.2547	47.205	8.69565	45.3416	37.8882	46.5839	47.8261	51.5528	48.4472	37.8882	34.1615	36.0248	32.2981	42.236	42.236	27.9503	35.4037	0	36.0248	37.8882	39.1304	29.1925	42.8571	43.4783	16.7702	9.93789	40.3727	14.9068	3.10559	21.7391	24.2236	37.8882	27.9503	34.7826	26.7081	22.3602	24.8447	13.0435	4.96894	38.5093	32.2981	12.4224	44.7205	27.3292
	Group null	Uncorrected	Left Tail (HC > PAT)	0.2765	0.9703	0.9906	0.9997	0.8611	0.9998	0.9996	0.9998	0.9999	0.9999	0.9998	0.9962	0.9973	0.9815	0.967	1	1	0.9997	0.999	1	0.998	0.9964	0.999	0.9994	1	1	0.9985	0.9975	0.9991	0.9995	0.9972	0.996	0.9993	1	1	0.9987	0.9961	0.9856	0.9987	0.9997	1	0.9996	0.9984	0.9957	0.9995	0.9913
			Right Tail (PAT > HC)	0.8744	0.0492	0.0193	0.0007	0.2411	0.0003	0.0009	0.0002	0.0004	0.0001	0.0002	0.0064	0.0052	0.0295	0.0528	0.0003	0.0002	0.0004	0.0028	1	0.0038	0.0063	0.0023	0.0012	0.0001	0	0.0041	0.0089	0.0017	0.0019	0.0314	0.0091	0.0017	0	0	0.0022	0.0069	0.0257	0.0022	0.0015	0.0003	0.0008	0.0028	0.012	0.0011	0.0186
		FDR	Left Tail (HC > PAT)	1	1	1	1	1	1	1	1	1	1	1	1	1	1	1	1	1	1	1	1	1	1	1	1	1	1	1	1	1	1	1	1	1	1	1	1	1	1	1	1	1	1	1	1	1	1
			Right Tail (PAT > HC)	1	0.092823	0.046428	0.007153	0.34558	0.004993	0.007871	0.004128	0.00516	0.003127	0.004128	0.022389	0.019729	0.062642	0.097652	0.004993	0.004128	0.00516	0.01344	1	0.016205	0.02219	0.011809	0.009242	0.003127	0	0.016993	0.026856	0.010141	0.010599	0.065863	0.0273	0.010141	0	0	0.011467	0.023195	0.056431	0.011467	0.009923	0.004993	0.007506	0.01344	0.03338	0.008666	0.045272
	Spatial null	Uncorrected	Left Tail (HC > PAT)	0.0319	0.2655	0.646	0.7765	0.3039	0.8106	0.7752	0.8869	0.7924	0.8991	0.8808	0.4694	0.5811	0.265	0.2188	0.8345	0.7975	0.9588	0.6387	1	0.6546	0.4443	0.6458	0.8543	0.8829	0.968	0.8389	0.8376	0.706	0.8991	0.9113	0.6117	0.9095	0.9454	0.9656	0.7203	0.5875	0.3952	0.6757	0.9276	0.9965	0.8628	0.6671	0.7929	0.7346	0.4323
			Right Tail (PAT > HC)	0.9715	0.7383	0.3614	0.2243	0.7084	0.1908	0.2279	0.1146	0.2087	0.1016	0.1196	0.5341	0.4248	0.7373	0.7821	0.1673	0.2042	0.0417	0.3659	1	0.3478	0.56	0.3578	0.15	0.1194	0.0325	0.1649	0.1656	0.2943	0.1026	0.103	0.3919	0.0925	0.0558	0.0359	0.2836	0.4156	0.6086	0.3248	0.0732	0.0038	0.1383	0.3378	0.2128	0.2655	0.5727
		FDR	Left Tail (HC > PAT)	0.46949	0.90761	1	1	0.93715	1	1	1	1	1	1	1	1	0.90761	0.87182	1	1	1	1	1	1	1	1	1	1	1	1	1	1	1	1	1	1	1	1	1	1	0.99962	1	1	1	1	1	1	1	1
			Right Tail (PAT > HC)	1	1	1	1	1	1	1	1	1	0.99342	1	1	1	1	1	1	1	0.79693	1	1	1	1	1	1	1	0.76227	1	1	1	0.99342	0.99342	1	0.98536	0.87795	0.77606	1	1	1	1	0.93258	0.35651	1	1	1	1	1
OCD	% Overlap			2.39521	23.9521	12.5748	35.3293	7.18563	34.7305	29.3413	35.9281	35.3293	37.7246	37.1257	30.5389	26.9461	31.7365	23.9521	31.1377	32.3353	16.7665	25.7485	0	25.1497	31.1377	30.5389	19.7605	31.1377	30.5389	13.1737	7.18563	31.1377	7.78443	0.598802	19.1617	15.5689	25.7485	23.3533	27.5449	26.3473	22.1557	26.3473	8.98204	0.598802	28.7425	26.3473	8.38323	32.9341	22.1557
	Group null	Uncorrected	Left Tail (HC > PAT)	0.2596	0.9021	0.6931	0.8637	0.7154	0.9156	0.9317	0.958	0.842	0.8827	0.9384	0.8724	0.8876	0.8911	0.5021	0.8973	0.9123	0.8116	0.8058	1	0.7039	0.8932	0.8868	0.8477	0.9088	0.9395	0.9758	0.9676	0.8818	0.8308	0.8568	0.973	0.8394	0.9056	0.9991	0.9386	0.9959	0.9844	0.9996	0.9817	1	0.9264	0.9463	0.9047	0.7965	0.8693
			Right Tail (PAT > HC)	0.8885	0.1477	0.4206	0.1871	0.4253	0.1222	0.1016	0.0679	0.2125	0.162	0.0907	0.1806	0.161	0.1545	0.5881	0.1463	0.1301	0.2685	0.2671	1	0.3788	0.1487	0.1603	0.2186	0.1304	0.0902	0.0488	0.0817	0.1675	0.2881	0.6179	0.0466	0.2372	0.1361	0.002	0.0964	0.008	0.027	0.0006	0.0493	0.3775	0.1114	0.0841	0.1676	0.2705	0.1941
		FDR	Left Tail (HC > PAT)	1	1	1	1	1	1	1	1	1	1	1	1	1	1	1	1	1	1	1	1	1	1	1	1	1	1	1	1	1	1	1	1	1	1	1	1	1	1	1	1	1	1	1	1	1	1
			Right Tail (PAT > HC)	1	0.30183	0.58319	0.34603	0.58434	0.27475	0.24905	0.19093	0.37763	0.31843	0.23055	0.34073	0.3183	0.3122	0.76342	0.301	0.28181	0.43296	0.43296	1	0.54674	0.30328	0.31752	0.38432	0.28181	0.22984	0.16123	0.21454	0.32531	0.45531	0.79411	0.15819	0.40328	0.2896	0.042494	0.23915	0.067413	0.11323	0.026922	0.16152	0.5464	0.26069	0.21698	0.32531	0.43431	0.35643
	Spatial null	Uncorrected	Left Tail (HC > PAT)	0.0653	0.3459	0.1755	0.1568	0.2353	0.2823	0.3557	0.4006	0.1398	0.1845	0.3514	0.2241	0.2984	0.2755	0.024292	0.2689	0.3261	0.2467	0.1537	1	0.076659	0.2737	0.2708	0.2669	0.2794	0.3975	0.6948	0.6703	0.2431	0.3051	0.4022	0.695	0.3208	0.3029	0.9385	0.379	0.8924	0.7321	0.9719	0.7228	0.5851	0.3455	0.4822	0.4806	0.1218	0.2941
			Right Tail (PAT > HC)	0.9407	0.6587	0.8293	0.8465	0.7762	0.7214	0.6496	0.6038	0.863	0.8178	0.6533	0.7809	0.7069	0.7261	0.9755	0.7355	0.6795	0.7585	0.8497	1	0.9248	0.7322	0.7335	0.7373	0.7244	0.6056	0.3078	0.3325	0.7595	0.6958	0.606	0.3094	0.6854	0.6998	0.0621	0.6259	0.1108	0.2732	0.028025	0.2781	0.4186	0.6584	0.5235	0.5224	0.88	0.7111
		FDR	Left Tail (HC > PAT)	0.92234	1	1	1	1	1	1	1	0.96092	1	1	1	1	1	0.92234	1	1	1	0.99717	1	0.92234	1	1	1	1	1	1	1	1	1	1	1	1	1	1	1	1	1	1	1	1	1	1	1	0.93804	1
			Right Tail (PAT > HC)	1	1	1	1	1	1	1	1	1	1	1	1	1	1	1	1	1	1	1	1	1	1	1	1	1	1	0.96034	0.97894	1	1	1	0.96034	1	1	0.81912	1	0.83859	0.94612	0.81912	0.94719	1	1	1	1	1	1
SCZ	% Overlap			4.17755	29.765	21.671	43.8642	11.2272	43.6031	35.7702	42.8198	43.8642	45.4308	43.8642	38.6423	38.1201	36.8146	32.376	40.47	39.9478	20.3655	38.9034	0	34.2037	41.5144	42.2976	23.4987	42.2976	43.0809	21.1488	7.3107	38.3812	14.0992	3.39426	27.9373	17.2324	32.6371	31.3316	33.1593	34.9869	32.376	31.8538	15.6658	4.43864	37.5979	37.5979	8.35509	42.2976	35.7702
	Group null	Uncorrected	Left Tail (HC > PAT)	0.5871	0.9993	0.9996	0.9999	0.99	1	1	1	0.9998	0.9994	1	0.9999	1	0.9975	0.9878	1	0.9999	0.9844	1	1	0.9992	1	1	0.9901	1	1	1	0.9838	0.9997	0.9997	0.9993	1	0.9581	0.9996	1	0.9997	1	1	1	1	1	1	1	0.9356	1	1
			Right Tail (PAT > HC)	0.5693	0.0014	0.0007	0.0004	0.0205	0	0.0001	0	0.0004	0.0006	0.0003	0.0003	0	0.0042	0.0184	0	0.0002	0.0243	0	1	0.0013	0	0	0.0156	0	0	0	0.0381	0.0009	0.0007	0.0059	0	0.0668	0.0006	0	0.0006	0	0	0	0	0.0003	0	0	0.1144	0.0001	0
		FDR	Left Tail (HC > PAT)	1	1	1	1	1	1	1	1	1	1	1	1	1	1	1	1	1	1	1	1	1	1	1	1	1	1	1	1	1	1	1	1	1	1	1	1	1	1	1	1	1	1	1	1	1	1
			Right Tail (PAT > HC)	0.63653	0.00244	0.001353	0.00086	0.027333	0	0.000262	0	0.00086	0.001189	0.000677	0.000677	0	0.006518	0.024661	0	0.000486	0.03211	0	1	0.002293	0	0	0.021183	0	0	0	0.048662	0.001677	0.001353	0.008736	0	0.081874	0.001189	0	0.001189	0	0	0	0	0.000677	0	0	0.1357	0.000262	0
	Spatial null	Uncorrected	Left Tail (HC > PAT)	0.01593	0.07217	0.3436	0.064054	0.1359	0.1868	0.084742	0.1304	0.049898	0.046036	0.084488	0.084722	0.4989	0.017735	0.003625	0.2174	0.1166	0.007662	0.5256	1	0.041615	0.3309	0.514	0.008154	0.4546	0.7746	0.8925	0.051244	0.065487	0.3142	0.7896	0.8127	0.002604	0.095927	0.9694	0.069622	0.9313	0.9324	0.9196	0.9094	0.9831	0.297	0.7741	0.007175	0.069391	0.8395
			Right Tail (PAT > HC)	0.9849	0.9289	0.6609	0.936	0.8688	0.8168	0.9165	0.8706	0.9511	0.957	0.9166	0.915	0.5048	0.9821	0.9969	0.7848	0.8848	0.9931	0.4781	1	0.9618	0.6723	0.488	0.9931	0.5484	0.2278	0.1098	0.9507	0.9349	0.686	0.2206	0.1893	0.9973	0.9057	0.032093	0.9303	0.068258	0.070452	0.080629	0.090401	0.0184	0.7063	0.2279	0.9935	0.9317	0.1633
		FDR	Left Tail (HC > PAT)	0.28859	0.37054	0.7178	0.36577	0.46594	0.54457	0.39786	0.46544	0.34227	0.33916	0.39786	0.39786	0.83934	0.29041	0.17816	0.59197	0.449	0.21855	0.85168	1	0.33176	0.70556	0.84601	0.21963	0.81736	0.99555	1	0.34227	0.36577	0.68086	1	1	0.16066	0.40908	1	0.36577	1	1	1	1	1	0.67136	0.99555	0.21855	0.36577	1
			Right Tail (PAT > HC)	1	1	1	1	1	1	1	1	1	1	1	1	1	1	1	1	1	1	1	1	1	1	1	1	1	1	1	1	1	1	1	1	1	1	1	1	1	1	1	1	0.99072	1	1	1	1	1
[truncated: 954 more columns]

## Sheet: Circuit_neg_parc75
Group				1	2	3	4	5	6	7	8	9	10	11	12	13	14	15	16	17	18	19	20	21	22	23	24	25	26	27	28	29	30	31	32	33	34	35	36	37	38	39	40	41	42	43	44	45	46
HCtest	% Overlap			0	13.0112	7.43494	26.7658	2.60223	23.7918	20.4461	24.9071	26.3941	30.4833	25.2788	23.4201	16.3569	15.2416	17.8439	22.6766	20.8178	10.4089	19.3309	0	20.0743	23.7918	21.5613	11.5242	23.4201	20.8178	2.97398	2.97398	24.9071	3.71747	0	9.29368	10.4089	17.4721	8.55019	15.2416	14.1264	8.55019	11.8959	2.97398	0	16.7286	15.2416	3.71747	27.881	12.6394
ADHD	% Overlap			0	15.0327	6.53595	24.8366	3.26797	21.5686	18.9542	24.183	25.4902	30.719	24.183	21.5686	16.9935	19.6078	17.6471	22.8758	19.6078	13.0719	18.9542	0	17.6471	23.5294	21.5686	12.4183	22.8758	22.8758	3.26797	1.30719	22.2222	3.26797	0	12.4183	9.15033	18.3007	13.0719	16.3399	16.3399	7.18954	15.6863	3.26797	0	16.3399	18.3007	3.92157	24.183	16.3399
	Group null	Uncorrected	Left Tail (HC > PAT)	1	0.763	0.4431	0.3703	0.7556	0.3451	0.4037	0.4822	0.467	0.5637	0.4468	0.3786	0.6228	0.8978	0.5295	0.568	0.4349	0.831	0.5106	1	0.3119	0.5225	0.5552	0.6618	0.5019	0.7309	0.6846	0.2285	0.3094	0.5189	1	0.8754	0.3959	0.6324	0.9483	0.6709	0.7731	0.379	0.8925	0.6908	1	0.5179	0.8321	0.6452	0.2345	0.8827
			Right Tail (PAT > HC)	1	0.3406	0.7056	0.7107	0.4507	0.7374	0.6952	0.6107	0.6284	0.5249	0.6428	0.7112	0.4804	0.1611	0.5744	0.5257	0.6595	0.263	0.5912	1	0.7727	0.5703	0.549	0.4594	0.5907	0.3528	0.536	0.9305	0.7731	0.6987	1	0.1997	0.7244	0.4726	0.0985	0.4381	0.315	0.7472	0.1683	0.5372	1	0.5904	0.2468	0.5643	0.8277	0.187
		FDR	Left Tail (HC > PAT)	1	1	1	1	1	1	1	1	1	1	1	1	1	1	1	1	1	1	1	1	1	1	1	1	1	1	1	1	1	1	1	1	1	1	1	1	1	1	1	1	1	1	1	1	1	1
			Right Tail (PAT > HC)	1	1	1	1	1	1	1	1	1	1	1	1	1	1	1	1	1	1	1	1	1	1	1	1	1	1	1	1	1	1	1	1	1	1	1	1	1	1	1	1	1	1	1	1	1	1
	Spatial null	Uncorrected	Left Tail (HC > PAT)	1	0.6981	0.3287	0.1899	0.6523	0.1752	0.2294	0.3144	0.281	0.3864	0.2671	0.1974	0.5011	0.8702	0.3809	0.4231	0.2571	0.7529	0.3676	1	0.1549	0.3686	0.3845	0.5312	0.3291	0.6064	0.5235	0.1433	0.1365	0.3691	1	0.7894	0.2456	0.4636	0.9018	0.5116	0.6597	0.256	0.8095	0.5591	1	0.3583	0.7302	0.4632	0.0879	0.8204
			Right Tail (PAT > HC)	1	0.3054	0.6811	0.813	0.3724	0.8295	0.7746	0.6911	0.7243	0.6185	0.7386	0.8077	0.5068	0.1311	0.6248	0.582	0.7481	0.2548	0.6388	1	0.8499	0.6348	0.6194	0.4762	0.6748	0.3985	0.4839	0.8614	0.8667	0.6369	1	0.2131	0.7605	0.5424	0.1003	0.4955	0.346	0.7528	0.1948	0.4674	1	0.6434	0.2741	0.5395	0.913	0.1828
		FDR	Left Tail (HC > PAT)	1	1	1	1	1	1	1	1	1	1	1	1	1	1	1	1	1	1	1	1	1	1	1	1	1	1	1	1	1	1	1	1	1	1	1	1	1	1	1	1	1	1	1	1	1	1
			Right Tail (PAT > HC)	1	1	1	1	1	1	1	1	1	1	1	1	1	1	1	1	1	1	1	1	1	1	1	1	1	1	1	1	1	1	1	1	1	1	1	1	1	1	1	1	1	1	1	1	1	1
ASD	% Overlap			0	10.8911	11.3861	27.2277	6.93069	24.2574	18.8119	28.2178	25.7426	31.1881	27.7228	23.2673	20.297	15.3465	15.3465	24.2574	19.802	11.8812	20.7921	0	17.3267	23.7624	22.7723	11.3861	23.7624	22.2772	5.44555	3.9604	20.7921	5.94059	0	11.8812	10.396	16.8317	10.8911	15.3465	17.3267	10.396	12.3762	3.46535	0	14.3564	16.3366	4.45545	24.7525	16.8317
	Group null	Uncorrected	Left Tail (HC > PAT)	1	0.294	0.9467	0.583	0.9935	0.5957	0.3704	0.8247	0.4817	0.606	0.7653	0.5338	0.8924	0.563	0.2782	0.6939	0.4397	0.7415	0.6911	1	0.2676	0.5381	0.6641	0.5426	0.5768	0.6889	0.9408	0.8018	0.1734	0.9105	1	0.8518	0.5545	0.4816	0.8432	0.5699	0.8615	0.7981	0.6217	0.7119	1	0.2869	0.675	0.7401	0.2573	0.9209
			Right Tail (PAT > HC)	1	0.7968	0.0986	0.4984	0.0232	0.4965	0.713	0.239	0.5983	0.4707	0.3088	0.5523	0.1595	0.5439	0.7991	0.3863	0.6525	0.3623	0.3952	1	0.8048	0.5468	0.4268	0.5801	0.5148	0.3994	0.1367	0.3734	0.8785	0.1857	1	0.2295	0.5651	0.6148	0.2413	0.5334	0.2066	0.3036	0.4921	0.4862	1	0.799	0.4256	0.4329	0.8057	0.1254
		FDR	Left Tail (HC > PAT)	1	1	1	1	1	1	1	1	1	1	1	1	1	1	1	1	1	1	1	1	1	1	1	1	1	1	1	1	1	1	1	1	1	1	1	1	1	1	1	1	1	1	1	1	1	1
			Right Tail (PAT > HC)	1	1	0.5299	0.88073	0.38852	0.87888	1	0.70299	0.94745	0.8682	0.78722	0.92163	0.62154	0.91508	1	0.83404	0.97875	0.83404	0.83404	1	1	0.91508	0.84225	0.9325	0.88546	0.83453	0.58438	0.83404	1	0.66833	1	0.6872	0.93061	0.95842	0.70574	0.90161	0.682	0.7853	0.87622	0.87111	1	1	0.84225	0.84225	1	0.57517
	Spatial null	Uncorrected	Left Tail (HC > PAT)	1	0.0463	0.8068	0.2491	0.96	0.2514	0.0817	0.5708	0.1569	0.2846	0.4645	0.1848	0.6749	0.2052	0.0455	0.3706	0.126	0.3758	0.3453	1	0.0431	0.1984	0.3241	0.1775	0.2297	0.3544	0.6868	0.4091	0.0192	0.6008	1	0.5423	0.1918	0.1481	0.5076	0.2101	0.5852	0.4463	0.2473	0.3135	1	0.0417	0.3215	0.3131	0.0379	0.7197
			Right Tail (PAT > HC)	1	0.9559	0.1949	0.7531	0.0444	0.7532	0.9214	0.4333	0.8466	0.7198	0.5401	0.8184	0.3308	0.7984	0.9554	0.6337	0.8772	0.6322	0.6609	1	0.9582	0.8051	0.6786	0.8268	0.7749	0.6491	0.3188	0.6064	0.9814	0.4078	1	0.4593	0.8124	0.8543	0.4927	0.7928	0.4184	0.5636	0.7527	0.6994	1	0.9603	0.6793	0.6875	0.9629	0.2845
		FDR	Left Tail (HC > PAT)	1	0.81778	1	0.96643	1	0.9717	0.85836	1	0.85836	0.98023	1	0.91448	1	0.95585	0.81778	1	0.85836	1	1	1	0.81778	0.93921	0.99363	0.89507	0.95585	1	1	1	0.80496	1	1	1	0.92928	0.85836	1	0.95585	1	1	0.9658	0.99363	1	0.81778	0.99363	0.99363	0.81778	1
			Right Tail (PAT > HC)	1	1	1	1	0.88712	1	1	1	1	1	1	1	1	1	1	1	1	1	1	1	1	1	1	1	1	1	1	1	1	1	1	1	1	1	1	1	1	1	1	1	1	1	1	1	1	1
BP	% Overlap			0	17.1053	7.45614	33.7719	3.50877	30.7018	25.8772	28.9474	34.2105	37.7193	28.5088	29.8246	18.4211	20.614	24.1228	25.8772	25.4386	16.6667	21.9298	0	24.1228	25	27.193	15.7895	25	25	7.01754	3.07017	30.2632	7.45614	0	11.8421	12.7193	24.1228	13.1579	22.3684	16.2281	10.0877	15.3509	2.19298	0	19.7368	19.7368	3.50877	29.8246	17.9825
	Group null	Uncorrected	Left Tail (HC > PAT)	1	0.9214	0.5775	0.9652	0.7925	0.9679	0.938	0.8668	0.9784	0.9662	0.8204	0.9577	0.7656	0.9547	0.9686	0.8283	0.9079	0.9848	0.794	1	0.8835	0.6599	0.9437	0.9373	0.6964	0.8892	0.9903	0.6278	0.9234	0.9786	1	0.86	0.8331	0.9751	0.9647	0.9842	0.7808	0.7639	0.8985	0.3958	1	0.8368	0.9265	0.5463	0.7156	0.9639
			Right Tail (PAT > HC)	1	0.1206	0.5597	0.056	0.3778	0.0512	0.0922	0.1854	0.0356	0.05	0.2376	0.0627	0.3123	0.0722	0.0498	0.2275	0.1334	0.0284	0.2729	1	0.1601	0.4197	0.0845	0.101	0.3798	0.1567	0.0271	0.5765	0.1048	0.0497	1	0.2175	0.246	0.042	0.0661	0.0277	0.2979	0.3387	0.1545	0.7955	1	0.2309	0.112	0.6382	0.355	0.0622
		FDR	Left Tail (HC > PAT)	1	1	1	1	1	1	1	1	1	1	1	1	1	1	1	1	1	1	1	1	1	1	1	1	1	1	1	1	1	1	1	1	1	1	1	1	1	1	1	1	1	1	1	1	1	1
			Right Tail (PAT > HC)	1	0.37715	0.85806	0.28329	0.68098	0.27396	0.33038	0.47554	0.25235	0.27302	0.5449	0.29664	0.61506	0.3096	0.27302	0.52998	0.40372	0.23828	0.57193	1	0.43139	0.72068	0.32343	0.34977	0.6822	0.42445	0.23589	0.87394	0.35494	0.27302	1	0.52079	0.55919	0.26173	0.30184	0.23822	0.5958	0.64372	0.42312	1	1	0.53548	0.35961	0.93289	0.65892	0.29664
	Spatial null	Uncorrected	Left Tail (HC > PAT)	1	0.5115	0.1561	0.495	0.4287	0.5404	0.4632	0.1866	0.591	0.4382	0.1238	0.4971	0.1491	0.5855	0.6364	0.1492	0.3115	0.8248	0.1628	1	0.2874	0.051514	0.3823	0.5481	0.0579	0.2436	0.8855	0.199	0.3663	0.8175	1	0.2784	0.2846	0.6421	0.5722	0.7441	0.1532	0.2714	0.3044	0.1126	1	0.265	0.38	0.1312	0.070386	0.5552
			Right Tail (PAT > HC)	1	0.4933	0.8511	0.5061	0.584	0.4628	0.5386	0.8159	0.411	0.5649	0.879	0.5063	0.8533	0.4199	0.3661	0.8521	0.6919	0.1798	0.8409	1	0.716	0.949	0.6197	0.4583	0.9427	0.7575	0.1196	0.8047	0.6354	0.1917	1	0.7219	0.7207	0.3632	0.4288	0.2602	0.8471	0.7354	0.6961	0.8897	1	0.7366	0.6219	0.8688	0.9299	0.4471
		FDR	Left Tail (HC > PAT)	1	0.99161	0.76544	0.97902	0.96591	1	0.96591	0.80574	1	0.96591	0.75116	0.97902	0.76544	1	1	0.76544	0.88315	1	0.78071	1	0.86471	0.61132	0.94051	1	0.6425	0.84228	1	0.81028	0.9357	1	1	0.85509	0.86131	1	1	1	0.76544	0.84618	0.87563	0.71858	1	0.84228	0.94051	0.75116	0.69145	1
			Right Tail (PAT > HC)	1	1	1	1	1	1	1	1	1	1	1	1	1	1	1	1	1	1	1	1	1	1	1	1	1	1	1	1	1	1	1	1	1	1	1	1	1	1	1	1	1	1	1	1	1	1
MDD	% Overlap			0	16.1491	13.0435	39.7516	6.21118	37.8882	31.677	37.8882	41.6149	47.8261	40.9938	36.0248	28.5714	22.9814	26.087	36.0248	31.677	20.4969	27.9503	0	28.5714	32.2981	36.646	24.8447	35.4037	35.4037	8.07453	5.59006	36.646	11.8012	0	18.0124	19.8758	34.7826	18.6335	28.5714	25.4658	9.31677	19.2547	6.8323	0	21.7391	26.7081	9.93789	40.9938	21.118
	Group null	Uncorrected	Left Tail (HC > PAT)	1	0.8536	0.9784	0.9979	0.9819	0.9989	0.9958	0.9987	0.9996	0.9998	0.9999	0.9969	0.9992	0.9836	0.9821	0.9994	0.9956	0.999	0.9872	1	0.9819	0.9796	0.9996	0.9999	0.9981	0.9995	0.9959	0.9445	0.9956	0.9996	1	0.9974	0.9984	1	0.9992	0.9997	0.9986	0.6773	0.9872	0.9799	1	0.925	0.9987	0.9973	0.9976	0.9932
			Right Tail (PAT > HC)	1	0.2222	0.0426	0.003	0.0546	0.0017	0.0073	0.003	0.001	0.0003	0.0005	0.0049	0.0018	0.0312	0.0287	0.0015	0.0078	0.003	0.0252	1	0.0299	0.0356	0.0006	0.0004	0.0048	0.0008	0.0162	0.1356	0.0083	0.0006	1	0.0072	0.0057	0.0001	0.0025	0.0007	0.0028	0.4527	0.0267	0.0551	1	0.1202	0.0026	0.0096	0.0029	0.0138
		FDR	Left Tail (HC > PAT)	1	1	1	1	1	1	1	1	1	1	1	1	1	1	1	1	1	1	1	1	1	1	1	1	1	1	1	1	1	1	1	1	1	1	1	1	1	1	1	1	1	1	1	1	1	1
			Right Tail (PAT > HC)	1	0.39198	0.11914	0.022765	0.13947	0.017033	0.037668	0.022765	0.013403	0.009106	0.010531	0.030463	0.017361	0.094981	0.088678	0.01548	0.039076	0.022765	0.082039	1	0.091292	0.1032	0.011057	0.0096	0.030205	0.011794	0.062072	0.26706	0.040789	0.011057	1	0.037339	0.032863	0.004691	0.02064	0.011794	0.022058	0.68603	0.085308	0.1404	1	0.24809	0.021295	0.044427	0.022673	0.054566
	Spatial null	Uncorrected	Left Tail (HC > PAT)	1	0.1383	0.7602	0.5892	0.7825	0.7606	0.6713	0.5932	0.7868	0.839	0.8252	0.6612	0.8405	0.4698	0.4334	0.6831	0.5396	0.8864	0.4041	1	0.3589	0.2544	0.8428	0.9797	0.5496	0.8211	0.8412	0.5645	0.5621	0.9805	1	0.7191	0.8485	0.9862	0.853	0.9044	0.7761	0.0801	0.4031	0.8012	1	0.1961	0.7519	0.8505	0.6209	0.5364
			Right Tail (PAT > HC)	1	0.8657	0.2433	0.4125	0.2338	0.2418	0.3298	0.4111	0.2136	0.162	0.1762	0.3415	0.1617	0.5364	0.5692	0.3212	0.466	0.1178	0.5997	1	0.6449	0.7491	0.1596	0.0205	0.4543	0.1825	0.1666	0.4492	0.4394	0.0216	1	0.2828	0.1556	0.0142	0.1485	0.0984	0.2282	0.9228	0.5979	0.2131	1	0.807	0.2527	0.1528	0.3796	0.4658
		FDR	Left Tail (HC > PAT)	1	0.79735	1	1	1	1	1	1	1	1	1	1	1	1	1	1	1	1	0.9893	1	0.9893	0.90539	1	1	1	1	1	1	1	1	1	1	1	1	1	1	1	0.64461	0.9893	1	1	0.8539	1	1	1	1
			Right Tail (PAT > HC)	1	1	1	1	1	1	1	1	1	1	1	1	1	1	1	1	1	1	1	1	1	1	1	0.6192	1	1	1	1	1	0.6192	1	1	1	0.54658	1	1	1	1	1	1	1	1	1	1	1	1
OCD	% Overlap			0	17.9641	7.78443	34.7305	5.98802	31.1377	21.5569	32.9341	31.7365	34.7305	31.1377	26.3473	16.7665	19.1617	19.1617	26.9461	23.9521	13.1737	22.1557	0	23.3533	25.7485	28.1437	13.1737	24.5509	26.9461	4.79042	5.38922	28.1437	7.18563	0	15.5689	13.7725	21.5569	17.9641	19.1617	22.1557	9.58084	19.1617	4.79042	0	19.1617	24.5509	7.78443	31.7365	20.3593
	Group null	Uncorrected	Left Tail (HC > PAT)	1	0.9417	0.634	0.9731	0.9785	0.967	0.671	0.9746	0.9071	0.8515	0.9239	0.7943	0.6098	0.8884	0.6902	0.8706	0.816	0.8541	0.7999	1	0.8312	0.7211	0.9551	0.7548	0.6475	0.9448	0.8914	0.9373	0.8111	0.9654	1	0.9813	0.8932	0.8799	0.9992	0.8851	0.9895	0.7094	0.9851	0.8924	1	0.7894	0.9946	0.9823	0.8357	0.9891
			Right Tail (PAT > HC)	1	0.0953	0.5087	0.0466	0.0665	0.0562	0.4284	0.0417	0.1328	0.2036	0.1103	0.2785	0.5	0.1719	0.4032	0.1846	0.257	0.227	0.2746	1	0.2376	0.3634	0.0726	0.3534	0.4441	0.085	0.2352	0.1468	0.2545	0.0845	1	0.0341	0.178	0.1726	0.0031	0.1738	0.0212	0.4136	0.0271	0.2348	1	0.2942	0.0122	0.0489	0.2245	0.0218
		FDR	Left Tail (HC > PAT)	1	1	1	1	1	1	1	1	1	1	1	1	1	1	1	1	1	1	1	1	1	1	1	1	1	1	1	1	1	1	1	1	1	1	1	1	1	1	1	1	1	1	1	1	1	1
			Right Tail (PAT > HC)	1	0.28968	0.78355	0.20909	0.24446	0.22744	0.70399	0.19344	0.36353	0.45979	0.32065	0.54434	0.77828	0.41738	0.68214	0.43795	0.51701	0.48272	0.53813	1	0.49041	0.63243	0.25571	0.61815	0.72062	0.26889	0.48643	0.38065	0.51398	0.26832	1	0.17508	0.42594	0.41738	0.053265	0.41809	0.13802	0.69291	0.15624	0.48643	1	0.56329	0.10492	0.21383	0.4821	0.13802
	Spatial null	Uncorrected	Left Tail (HC > PAT)	1	0.6561	0.2362	0.55	0.8831	0.5339	0.080855	0.5905	0.278	0.1356	0.3423	0.14	0.0817	0.3992	0.1267	0.2408	0.1716	0.3484	0.2173	1	0.2242	0.1	0.4804	0.2348	0.05347	0.438	0.5395	0.6485	0.145	0.7558	1	0.746	0.4057	0.2801	0.958	0.3151	0.8047	0.2612	0.7376	0.6355	1	0.2321	0.8643	0.7758	0.1848	0.8111
			Right Tail (PAT > HC)	1	0.3471	0.7726	0.4516	0.1306	0.4702	0.9201	0.4144	0.7266	0.8673	0.6628	0.8623	0.921	0.6067	0.8766	0.7626	0.8333	0.659	0.7863	1	0.7807	0.9026	0.5244	0.7697	0.9474	0.5653	0.4668	0.3676	0.8563	0.2525	1	0.2571	0.6025	0.7248	0.042569	0.6892	0.1992	0.7469	0.265	0.3819	1	0.7704	0.1391	0.2284	0.817	0.1932
		FDR	Left Tail (HC > PAT)	1	1	1	1	1	1	0.95365	1	1	1	1	1	0.95365	1	1	1	1	1	1	1	1	0.9711	1	1	0.8622	1	1	1	1	1	1	1	1	1	1	1	1	1	1	1	1	1	1	1	1	1
			Right Tail (PAT > HC)	1	1	1	1	0.86701	1	1	1	1	1	1	1	1	1	1	1	1	1	1	1	1	1	1	1	1	1	1	1	1	0.96617	1	0.96617	1	1	0.69776	1	0.92186	1	0.96617	1	1	1	0.88803	0.96617	1	0.91881
SCZ	% Overlap			0	22.1932	12.2715	39.6867	6.52742	36.2924	29.5039	39.9478	40.2089	43.8642	39.6867	34.4648	30.8094	25.0653	26.3708	38.1201	35.5091	15.6658	34.2037	0	31.0705	37.0757	39.1645	15.9269	38.9034	38.9034	10.4439	5.48303	35.7702	9.92167	0	22.9765	15.1436	25.8486	23.4987	25.3264	31.5927	18.799	25.5875	7.8329	0	26.6319	32.1149	6.52742	40.9922	30.8094
	Group null	Uncorrected	Left Tail (HC > PAT)	1	0.9991	0.9847	0.9998	0.9952	0.9999	0.9971	1	1	1	1	0.9996	1	0.9992	0.9966	1	1	0.9826	1	1	0.9995	1	1	0.9568	1	1	0.9999	0.9616	0.9988	0.9997	1	1	0.9681	0.9966	1	0.9994	1	1	1	0.9985	1	0.9989	1	0.9596	0.9999	1
			Right Tail (PAT > HC)	1	0.002	0.0297	0.0005	0.015	0.0003	0.005	0	0	0.0001	0	0.0013	0	0.0014	0.0056	0	0	0.0321	0	1	0.0009	0.0002	0	0.0669	0	0	0.0001	0.0886	0.0023	0.0017	1	0	0.0486	0.0069	0	0.0012	0	0.0003	0.0001	0.0064	1	0.0018	0	0.0805	0.0003	0
		FDR	Left Tail (HC > PAT)	1	1	1	1	1	1	1	1	1	1	1	1	1	1	1	1	1	1	1	1	1	1	1	1	1	1	1	1	1	1	1	1	1	1	1	1	1	1	1	1	1	1	1	1	1	1
			Right Tail (PAT > HC)	1	0.004566	0.0473	0.001422	0.025973	0.000905	0.010058	0	0	0.000345	0	0.003157	0	0.003344	0.01105	0	0	0.050499	0	1	0.0024	0.000637	0	0.096426	0	0	0.000345	0.1244	0.005171	0.003969	1	0	0.072166	0.013236	0	0.002977	0	0.000905	0.000345	0.012438	1	0.004165	0	0.11412	0.000905	0
	Spatial null	Uncorrected	Left Tail (HC > PAT)	1	0.1999	0.1301	0.098247	0.4539	0.1039	0.027969	0.2946	0.1649	0.076322	0.2162	0.049586	0.6119	0.1365	0.030399	0.4127	0.4043	0.014621	0.5462	1	0.096319	0.1914	0.7146	0.003213	0.4083	0.7877	0.8314	0.0952	0.042398	0.5072	1	0.8111	0.008256	0.017729	0.9319	0.1023	0.93	0.7272	0.6133	0.5906	1	0.1316	0.8522	0.027344	0.1256	0.9707
			Right Tail (PAT > HC)	1	0.8035	0.8742	0.902	0.5566	0.8976	0.9726	0.7085	0.8372	0.9233	0.786	0.951	0.3917	0.8661	0.9699	0.5907	0.5988	0.9861	0.4557	1	0.9036	0.8104	0.2879	0.9969	0.5953	0.2143	0.1723	0.9057	0.9574	0.4963	1	0.1903	0.9919	0.983	0.068231	0.8982	0.070875	0.2756	0.3877	0.421	1	0.8695	0.1492	0.9741	0.8753	0.028961
		FDR	Left Tail (HC > PAT)	1	0.66665	0.5304	0.4817	0.92738	0.49872	0.29156	0.78968	0.59784	0.45358	0.68232	0.36815	1	0.54072	0.30281	0.91273	0.91014	0.26656	0.98369	1	0.4817	0.64753	1	0.18331	0.91273	1	1	0.4817	0.34183	0.96219	1	1	0.20581	0.27564	1	0.49565	1	1	1	1	1	0.5304	1	0.29092	0.52812	1
			Right Tail (PAT > HC)	1	1	1	1	1	1	1	1	1	1	1	1	1	1	1	1	1	1	1	1	1	1	1	1	1	1	1	1	1	1	1	1	1	1	1	1	1	1	1	1	1	1	1	1	1	1
[truncated: 954 more columns]

## Sheet: Circuit_pos_parc50
Group				1	2	3	4	5	6	7	8	9	10	11	12	13	14	15	16	17	18	19	20	21	22	23	24	25	26	27	28	29	30	31	32	33	34	35	36	37	38	39	40	41	42	43	44	45	46
HCtest	% Overlap			1.48699	15.2416	8.92193	24.5353	2.97398	22.6766	20.0743	24.1636	24.5353	26.0223	24.5353	19.3309	18.2156	20.0743	18.9591	21.1896	20.8178	16.3569	17.8439	0	19.7026	20.4461	20.4461	17.8439	21.9331	20.0743	9.66543	6.3197	20.4461	8.92193	2.23048	12.6394	13.0112	21.5613	12.2677	18.5874	15.6134	13.3829	13.7546	8.92193	1.11524	18.9591	16.3569	7.80669	22.6766	14.1264
ADHD	% Overlap			1.30719	16.9935	11.1111	22.8758	4.57516	22.8758	20.2614	24.183	24.8366	26.1438	26.1438	24.183	18.3007	20.915	18.9542	23.5294	23.5294	13.0719	21.5686	0	22.2222	22.8758	22.2222	14.3791	23.5294	22.2222	10.4575	5.22876	20.915	7.84314	0.653595	12.4183	12.4183	20.2614	13.0719	21.5686	15.0327	12.4183	16.3399	9.80392	0	20.915	20.2614	7.18954	24.183	16.9935
	Group null	Uncorrected	Left Tail (HC > PAT)	0.6196	0.7433	0.8159	0.403	0.8703	0.5775	0.5788	0.5546	0.5813	0.5694	0.6961	0.9092	0.5596	0.6376	0.5574	0.7579	0.7862	0.2283	0.864	1	0.7796	0.7642	0.7171	0.2225	0.6975	0.7499	0.6632	0.4063	0.6107	0.4246	0.2156	0.5356	0.4974	0.4344	0.6535	0.8129	0.4977	0.453	0.8058	0.6907	0.2519	0.7398	0.8713	0.4922	0.6898	0.8265
			Right Tail (PAT > HC)	0.7116	0.3565	0.2809	0.6886	0.2707	0.5222	0.5163	0.5394	0.5141	0.5298	0.3895	0.1377	0.5392	0.46	0.5451	0.325	0.2909	0.8467	0.2028	1	0.3043	0.3134	0.3749	0.8502	0.3935	0.3361	0.46	0.747	0.4887	0.7088	0.9576	0.5887	0.621	0.6612	0.4617	0.2626	0.6155	0.667	0.2797	0.4426	1	0.3484	0.1892	0.6547	0.4009	0.2525
		FDR	Left Tail (HC > PAT)	1	1	1	1	1	1	1	1	1	1	1	1	1	1	1	1	1	1	1	1	1	1	1	1	1	1	1	1	1	1	1	1	1	1	1	1	1	1	1	1	1	1	1	1	1	1
			Right Tail (PAT > HC)	1	1	1	1	1	1	1	1	1	1	1	1	1	1	1	1	1	1	1	1	1	1	1	1	1	1	1	1	1	1	1	1	1	1	1	1	1	1	1	1	1	1	1	1	1	1
	Spatial null	Uncorrected	Left Tail (HC > PAT)	0.4448	0.6845	0.7592	0.2594	0.7478	0.4561	0.48	0.4459	0.4668	0.4439	0.6286	0.9047	0.4659	0.5561	0.4584	0.7141	0.7492	0.1109	0.8467	1	0.747	0.725	0.6654	0.1056	0.6379	0.6954	0.5969	0.2781	0.4959	0.3013	0.0869	0.4584	0.3825	0.3017	0.5859	0.8015	0.4212	0.3548	0.7762	0.6234	0.1694	0.6806	0.8758	0.3555	0.6234	0.8047
			Right Tail (PAT > HC)	0.5787	0.3214	0.248	0.7426	0.2534	0.5454	0.5246	0.5566	0.5367	0.559	0.3755	0.0965	0.537	0.4498	0.5488	0.2885	0.2533	0.8916	0.1552	1	0.258	0.2775	0.3387	0.8978	0.3656	0.3056	0.4157	0.7354	0.5077	0.7115	0.9338	0.5467	0.6251	0.7045	0.4159	0.2049	0.5826	0.6478	0.2266	0.3803	0.8512	0.3246	0.127	0.6576	0.3817	0.1972
		FDR	Left Tail (HC > PAT)	1	1	1	1	1	1	1	1	1	1	1	1	1	1	1	1	1	1	1	1	1	1	1	1	1	1	1	1	1	1	1	1	1	1	1	1	1	1	1	1	1	1	1	1	1	1
			Right Tail (PAT > HC)	0.98765	0.91611	0.87083	1	0.87083	0.98696	0.98696	0.98696	0.98696	0.98765	0.93442	0.7953	0.98696	0.97315	0.98696	0.8847	0.87083	1	0.8536	1	0.87083	0.87405	0.9262	1	0.93442	0.90367	0.95315	1	0.98696	1	1	0.98696	1	1	0.95315	0.87083	0.98889	1	0.87083	0.93442	1	0.91611	0.80533	1	0.93442	0.87083
ASD	% Overlap			3.9604	24.7525	18.8119	33.6634	10.396	33.6634	31.1881	32.6733	33.6634	33.6634	33.6634	32.1782	25.7426	28.7129	26.7327	28.7129	28.2178	19.802	24.2574	0	30.198	29.703	27.7228	22.2772	28.2178	26.7327	10.8911	8.91089	29.703	11.3861	2.47525	12.3762	18.8119	28.7129	15.3465	28.2178	15.8416	14.8515	18.3168	6.93069	2.9703	29.2079	19.3069	10.396	33.6634	17.3267
	Group null	Uncorrected	Left Tail (HC > PAT)	0.9754	0.9962	0.9993	0.9876	0.9999	0.9965	0.9973	0.9821	0.987	0.9694	0.9866	0.9997	0.981	0.988	0.9814	0.9753	0.9731	0.8634	0.9648	1	0.9963	0.9929	0.9741	0.9088	0.949	0.9635	0.7258	0.891	0.9916	0.8482	0.6925	0.5353	0.9681	0.9699	0.8655	0.9947	0.5855	0.7216	0.9357	0.2722	0.9643	0.996	0.8346	0.8761	0.9964	0.8639
			Right Tail (PAT > HC)	0.0824	0.0075	0.0016	0.0234	0.0005	0.0063	0.0047	0.027	0.0227	0.0454	0.0215	0.0012	0.0323	0.0194	0.0305	0.0404	0.0432	0.1955	0.0582	1	0.0064	0.0138	0.0431	0.1341	0.0741	0.0582	0.3852	0.1909	0.0155	0.2295	0.5513	0.5822	0.0568	0.047	0.2003	0.0089	0.5177	0.37	0.1066	0.8272	0.1307	0.0067	0.233	0.2068	0.0059	0.1966
		FDR	Left Tail (HC > PAT)	1	1	1	1	1	1	1	1	1	1	1	1	1	1	1	1	1	1	1	1	1	1	1	1	1	1	1	1	1	1	1	1	1	1	1	1	1	1	1	1	1	1	1	1	1	1
			Right Tail (PAT > HC)	0.12884	0.031124	0.015805	0.05833	0.0129	0.028768	0.024497	0.063184	0.057277	0.086925	0.055057	0.014743	0.070314	0.051335	0.068725	0.0808	0.084154	0.25767	0.099771	1	0.028968	0.042896	0.084154	0.18817	0.12005	0.099771	0.45851	0.25225	0.045186	0.29168	0.63711	0.66908	0.098683	0.088511	0.26166	0.034144	0.60369	0.44266	0.15806	0.92489	0.18477	0.029486	0.29576	0.26913	0.027676	0.25813
	Spatial null	Uncorrected	Left Tail (HC > PAT)	0.5597	0.4529	0.7912	0.1833	0.8713	0.3905	0.5181	0.1335	0.1768	0.0748	0.1797	0.6825	0.1334	0.2234	0.189	0.0955	0.0963	0.0348	0.0708	1	0.4625	0.2314	0.0914	0.0473	0.0434	0.0619	0.0151	0.1721	0.2655	0.0637	0.1868	0.0014	0.2097	0.1326	0.0202	0.3734	0.0008	0.0045	0.0468	0.0009	0.6467	0.4218	0.0082	0.1085	0.4187	0.0145
			Right Tail (PAT > HC)	0.4573	0.5503	0.2129	0.8171	0.1298	0.6109	0.4876	0.8666	0.8236	0.9253	0.8207	0.3183	0.8671	0.7782	0.8144	0.9045	0.9037	0.9666	0.9292	1	0.5436	0.7686	0.9087	0.9545	0.9567	0.9381	0.9851	0.8362	0.7356	0.9387	0.8294	0.9986	0.7952	0.8713	0.9798	0.6293	0.9992	0.9955	0.9532	0.9991	0.3883	0.5814	0.9918	0.897	0.5849	0.9855
		FDR	Left Tail (HC > PAT)	0.87192	0.80196	0.98139	0.56453	1	0.75507	0.8514	0.53007	0.55722	0.49834	0.56368	0.94155	0.53007	0.60885	0.57062	0.50453	0.50453	0.37805	0.48848	1	0.80761	0.61232	0.50173	0.4163	0.4035	0.47802	0.29584	0.55722	0.64415	0.47802	0.56851	0.1806	0.59947	0.53007	0.31112	0.734	0.1548	0.26316	0.4163	0.1548	0.91801	0.77602	0.28057	0.52806	0.77602	0.29584
			Right Tail (PAT > HC)	1	1	1	1	1	1	1	1	1	1	1	1	1	1	1	1	1	1	1	1	1	1	1	1	1	1	1	1	1	1	1	1	1	1	1	1	1	1	1	1	1	1	1	1	1	1
BP	% Overlap			0.877193	14.9123	7.45614	24.1228	4.38596	23.6842	19.7368	22.3684	26.3158	25.8772	24.1228	22.3684	17.5439	22.807	19.2982	23.6842	21.9298	15.7895	17.5439	0	19.2982	21.9298	23.2456	18.8596	23.6842	24.5614	11.8421	12.7193	21.4912	17.5439	1.75439	14.0351	17.9825	23.2456	18.8596	19.7368	17.1053	12.7193	21.0526	14.9123	2.19298	21.0526	22.3684	15.3509	23.2456	16.6667
	Group null	Uncorrected	Left Tail (HC > PAT)	0.4199	0.5086	0.3367	0.5058	0.8571	0.6496	0.5071	0.3622	0.7164	0.5301	0.5015	0.8275	0.4713	0.8024	0.5754	0.7763	0.6556	0.4774	0.5096	1	0.4956	0.7006	0.8052	0.6537	0.7161	0.9069	0.8185	0.996	0.6564	0.9988	0.4757	0.7196	0.9499	0.7124	0.9849	0.6681	0.7189	0.4738	0.9895	0.9849	0.9049	0.7651	0.967	0.9969	0.6038	0.8184
			Right Tail (PAT > HC)	0.8477	0.5877	0.7721	0.5768	0.2765	0.4304	0.5833	0.7125	0.3587	0.5491	0.581	0.2328	0.6216	0.2606	0.5137	0.2924	0.43	0.6226	0.5813	1	0.5964	0.3792	0.2615	0.4347	0.3578	0.1365	0.2681	0.0116	0.4277	0.0033	0.7572	0.3735	0.084	0.3754	0.0258	0.4194	0.3729	0.6347	0.0202	0.0286	0.2687	0.3165	0.0564	0.0071	0.4805	0.2546
		FDR	Left Tail (HC > PAT)	1	1	1	1	1	1	1	1	1	1	1	1	1	1	1	1	1	1	1	1	1	1	1	1	1	1	1	1	1	1	1	1	1	1	1	1	1	1	1	1	1	1	1	1	1	1
			Right Tail (PAT > HC)	0.9998	0.86305	0.94944	0.86305	0.7355	0.80869	0.86305	0.91971	0.79608	0.8612	0.86305	0.7355	0.86674	0.7355	0.84417	0.74579	0.80869	0.86674	0.86305	1	0.86305	0.79702	0.7355	0.80869	0.7958	0.64618	0.7355	0.45051	0.80869	0.45051	0.93809	0.79702	0.56827	0.79702	0.47546	0.80869	0.79702	0.86987	0.45051	0.48415	0.7355	0.76363	0.52003	0.45051	0.82526	0.7355
	Spatial null	Uncorrected	Left Tail (HC > PAT)	0.1918	0.1123	0.068416	0.076604	0.4985	0.1703	0.096626	0.030537	0.2376	0.086264	0.076855	0.4155	0.081179	0.3904	0.1605	0.334	0.191	0.1183	0.1028	1	0.099232	0.2271	0.3836	0.2457	0.2491	0.5953	0.5115	0.9889	0.1971	0.997	0.2347	0.3216	0.8201	0.2869	0.9065	0.2299	0.2859	0.1006	0.929	0.9699	0.7609	0.3131	0.8154	0.9935	0.1507	0.4222
			Right Tail (PAT > HC)	0.8118	0.888	0.9322	0.9222	0.5015	0.8297	0.9048	0.9702	0.7631	0.9125	0.9234	0.5847	0.9172	0.6129	0.842	0.6665	0.8091	0.8832	0.8972	1	0.9015	0.7729	0.6176	0.7575	0.7513	0.4054	0.499	0.0111	0.8038	0.003128	0.7838	0.6798	0.1819	0.7181	0.0942	0.7714	0.7161	0.8999	0.070037	0.030231	0.2726	0.6885	0.1869	0.0063	0.8498	0.5781
		FDR	Left Tail (HC > PAT)	0.69563	0.64745	0.64745	0.64745	0.88394	0.67806	0.64745	0.64745	0.71382	0.64745	0.64745	0.81365	0.64745	0.79255	0.66955	0.76862	0.69563	0.65578	0.64745	1	0.64745	0.71382	0.79113	0.71382	0.71382	0.92462	0.88856	1	0.69563	1	0.71382	0.76862	1	0.74814	1	0.71382	0.74814	0.64745	1	1	1	0.76388	1	1	0.66162	0.82235
			Right Tail (PAT > HC)	1	1	1	1	1	1	1	1	1	1	1	1	1	1	1	1	1	1	1	1	1	1	1	1	1	1	1	0.88024	1	0.88024	1	1	1	1	1	1	1	1	1	1	1	1	1	0.88024	1	1
MDD	% Overlap			1.24224	14.9068	9.31677	19.2547	7.45342	18.6335	17.3913	19.8758	19.8758	21.7391	19.2547	19.8758	17.3913	18.6335	17.3913	19.2547	18.6335	13.6646	19.2547	0	18.0124	19.2547	19.2547	14.2857	19.8758	19.8758	6.21118	8.07453	16.7702	8.07453	1.86335	6.8323	12.4224	16.1491	8.07453	16.7702	8.07453	9.31677	10.559	6.8323	2.48447	15.528	13.6646	8.07453	19.2547	11.8012
	Group null	Uncorrected	Left Tail (HC > PAT)	0.6	0.5236	0.63	0.125	0.9899	0.1872	0.2903	0.1806	0.1612	0.1893	0.1254	0.6035	0.4717	0.4052	0.3953	0.3584	0.3365	0.2745	0.6903	1	0.3825	0.4268	0.432	0.2014	0.3512	0.5257	0.1408	0.8145	0.2083	0.4592	0.5479	0.0405	0.4928	0.1029	0.1104	0.3627	0.0176	0.1341	0.2103	0.2872	0.9259	0.2223	0.2708	0.6194	0.2371	0.2906
			Right Tail (PAT > HC)	0.7272	0.5838	0.5087	0.9175	0.0318	0.8692	0.7928	0.8743	0.8926	0.867	0.9168	0.4925	0.6288	0.6859	0.6989	0.732	0.7494	0.8147	0.4063	1	0.7111	0.6655	0.6639	0.8656	0.7363	0.572	0.9257	0.303	0.8556	0.6744	0.7231	0.9806	0.6251	0.9362	0.9387	0.7288	0.9923	0.9252	0.8686	0.8202	0.2427	0.8492	0.8086	0.5231	0.8352	0.7991
		FDR	Left Tail (HC > PAT)	1	1	1	1	1	1	1	1	1	1	1	1	1	1	1	1	1	1	1	1	1	1	1	1	1	1	1	1	1	1	1	1	1	1	1	1	1	1	1	1	1	1	1	1	1	1
			Right Tail (PAT > HC)	1	1	1	1	0.50349	1	1	1	1	1	1	1	1	1	1	1	1	1	1	1	1	1	1	1	1	1	1	1	1	1	1	1	1	1	1	1	1	1	1	1	0.99032	1	1	1	1	1
	Spatial null	Uncorrected	Left Tail (HC > PAT)	0.4319	0.3944	0.5161	0.0373	0.9656	0.0837	0.1642	0.0663	0.0588	0.0744	0.0391	0.5134	0.3319	0.2716	0.2802	0.2226	0.2016	0.1543	0.5962	1	0.2587	0.2976	0.2901	0.104	0.2055	0.3901	0.0643	0.7517	0.1008	0.317	0.355	0.0138	0.3812	0.0336	0.0498	0.227	0.0033	0.0475	0.0985	0.1485	0.8797	0.1079	0.1436	0.4964	0.1282	0.1626
			Right Tail (PAT > HC)	0.5889	0.6091	0.4883	0.9627	0.0357	0.9164	0.8375	0.9339	0.9412	0.9256	0.9611	0.4872	0.6701	0.7303	0.724	0.778	0.7991	0.8482	0.4052	1	0.7453	0.7033	0.7107	0.9001	0.7953	0.6106	0.9374	0.2567	0.8994	0.6945	0.6631	0.9862	0.6281	0.968	0.9502	0.7758	0.9967	0.9526	0.9017	0.8571	0.145	0.8927	0.8565	0.515	0.8725	0.8374
		FDR	Left Tail (HC > PAT)	1	1	1	0.6615	1	0.6832	0.85739	0.67749	0.67749	0.6832	0.6615	1	0.98891	0.95663	0.95921	0.89756	0.89756	0.8337	1	1	0.94746	0.9781	0.97155	0.75107	0.89756	1	0.67749	1	0.74304	0.98835	0.99016	0.6615	1	0.6615	0.67749	0.89756	0.4257	0.67749	0.73661	0.82451	1	0.75378	0.82451	1	0.797	0.85739
			Right Tail (PAT > HC)	1	1	1	1	0.33191	1	1	1	1	1	1	1	1	1	1	1	1	1	1	1	1	1	1	1	1	1	1	0.89197	1	1	1	1	1	1	1	1	1	1	1	1	0.70585	1	1	1	1	1
OCD	% Overlap			0.598802	14.3713	10.1796	28.1437	7.18563	26.9461	22.7545	27.5449	29.9401	32.3353	32.3353	22.7545	22.7545	20.3593	19.1617	29.3413	28.1437	14.9701	23.9521	0	22.1557	26.9461	28.1437	17.3653	29.3413	28.7425	11.3772	4.79042	22.1557	9.58084	1.79641	18.5629	13.7725	23.3533	18.5629	21.5569	22.1557	19.1617	18.5629	11.976	0.598802	23.9521	24.5509	3.59281	25.7485	21.5569
	Group null	Uncorrected	Left Tail (HC > PAT)	0.371	0.4527	0.7221	0.827	0.9886	0.8691	0.7787	0.8164	0.9088	0.9344	0.9699	0.8313	0.8936	0.5733	0.5683	0.978	0.968	0.4038	0.9516	1	0.7668	0.954	0.9727	0.5047	0.9665	0.9865	0.7602	0.3308	0.7007	0.6548	0.5241	0.9658	0.6443	0.7076	0.9705	0.8072	0.9665	0.9589	0.9262	0.8797	0.4956	0.9138	0.9865	0.0551	0.8021	0.9844
			Right Tail (PAT > HC)	0.9084	0.6523	0.398	0.2386	0.0379	0.1852	0.3006	0.2514	0.1315	0.097	0.0504	0.2387	0.1546	0.5204	0.5312	0.0369	0.0524	0.7009	0.0807	1	0.3109	0.0766	0.0437	0.5973	0.0547	0.0232	0.3423	0.8065	0.3841	0.4783	0.7446	0.0622	0.4669	0.3801	0.0507	0.2631	0.0588	0.0691	0.12	0.1946	0.8553	0.1307	0.0244	0.9777	0.274	0.031
		FDR	Left Tail (HC > PAT)	1	1	1	1	1	1	1	1	1	1	1	1	1	1	1	1	1	1	1	1	1	1	1	1	1	1	1	1	1	1	1	1	1	1	1	1	1	1	1	1	1	1	1	1	1	1
			Right Tail (PAT > HC)	1	0.88091	0.7139	0.56736	0.47672	0.52676	0.62671	0.58171	0.47672	0.47672	0.47672	0.56736	0.48314	0.77497	0.78426	0.47672	0.47672	0.92497	0.47672	1	0.63787	0.47672	0.47672	0.84095	0.47672	0.47672	0.6675	0.99789	0.69787	0.75227	0.95653	0.47672	0.74868	0.69382	0.47672	0.59675	0.47672	0.47672	0.47672	0.52989	1	0.47672	0.47672	1	0.60666	0.47672
	Spatial null	Uncorrected	Left Tail (HC > PAT)	0.2107	0.1987	0.4979	0.6538	0.9354	0.7292	0.5829	0.6347	0.8236	0.8799	0.9509	0.6549	0.7971	0.2906	0.3021	0.9677	0.9432	0.1561	0.902	1	0.566	0.9096	0.9577	0.2345	0.9482	0.9785	0.5727	0.1354	0.452	0.4234	0.3045	0.9382	0.4011	0.4859	0.9448	0.6324	0.9469	0.9235	0.84	0.8003	0.2918	0.8282	0.9788	0.011909	0.6202	0.9719
			Right Tail (PAT > HC)	0.7958	0.8021	0.506	0.3501	0.0657	0.2751	0.4231	0.3699	0.18	0.1235	0.050624	0.3465	0.2065	0.712	0.7043	0.03349	0.05704	0.8463	0.1007	1	0.4414	0.089712	0.042477	0.77	0.052868	0.022112	0.4375	0.8719	0.5509	0.5869	0.7161	0.062607	0.6067	0.5184	0.055798	0.3737	0.054019	0.0795	0.1626	0.2008	0.7478	0.1758	0.022471	0.9876	0.3843	0.028853
		FDR	Left Tail (HC > PAT)	1	1	1	1	1	1	1	1	1	1	1	1	1	1	1	1	1	1	1	1	1	1	1	1	1	1	1	1	1	1	1	1	1	1	1	1	1	1	1	1	1	1	1	1	1	1
			Right Tail (PAT > HC)	1	1	0.88846	0.76075	0.54467	0.70151	0.83169	0.77905	0.59299	0.56645	0.53697	0.756	0.62586	0.98448	0.98354	0.53697	0.53697	1	0.5497	1	0.85092	0.54505	0.53697	1	0.53697	0.53697	0.84551	1	0.90669	0.90943	0.98756	0.53697	0.92484	0.89712	0.53697	0.78352	0.53697	0.54505	0.58784	0.61889	1	0.59072	0.53697	1	0.79161	0.53697
SCZ	% Overlap			0.78329	11.2272	6.52742	22.4543	2.34987	20.6266	17.7546	21.671	22.1932	23.2376	21.9321	18.5379	14.8825	17.4935	16.188	18.799	18.5379	11.4883	15.9269	0	16.9713	16.9713	18.2768	13.0548	18.5379	18.799	12.0104	6.26632	19.0601	9.13838	2.08877	13.0548	9.13838	17.4935	14.0992	17.7546	14.8825	14.0992	15.1436	8.87729	2.08877	17.4935	16.7102	6.78851	21.1488	15.6658
	Group null	Uncorrected	Left Tail (HC > PAT)	0.3071	0.0805	0.157	0.2971	0.3927	0.2925	0.2568	0.2543	0.2678	0.2365	0.241	0.4336	0.1499	0.2301	0.2018	0.2524	0.2621	0.0474	0.2924	1	0.2154	0.151	0.2688	0.0576	0.1629	0.3762	0.8496	0.5442	0.3609	0.5848	0.5514	0.6037	0.0755	0.1156	0.7797	0.4307	0.435	0.6313	0.7253	0.5491	0.8974	0.3463	0.5816	0.3636	0.351	0.7318
			Right Tail (PAT > HC)	0.8956	0.9506	0.9038	0.7643	0.779	0.7681	0.8039	0.8032	0.7878	0.8179	0.8159	0.6425	0.8954	0.826	0.8492	0.8091	0.7983	0.9724	0.773	1	0.8411	0.8925	0.7885	0.9628	0.8779	0.6983	0.214	0.5826	0.7076	0.5207	0.6623	0.489	0.9519	0.9193	0.2949	0.6505	0.6452	0.4509	0.3542	0.566	0.2682	0.7259	0.5029	0.7413	0.7168	0.3455
		FDR	Left Tail (HC > PAT)	0.93244	0.93244	0.93244	0.93244	0.93917	0.93244	0.93244	0.93244	0.93244	0.93244	0.93244	0.93967	0.93244	0.93244	0.93244	0.93244	0.93244	0.93244	0.93244	1	0.93244	0.93244	0.93244	0.93244	0.93244	0.93576	1	0.9611	0.93576	0.97261	0.96122	0.97591	0.93244	0.93244	1	0.93967	0.93967	0.98421	1	0.9611	1	0.93576	0.97122	0.93576	0.93576	1
			Right Tail (PAT > HC)	1	1	1	1	1	1	1	1	1	1	1	1	1	1	1	1	1	1	1	1	1	1	1	1	1	1	1	1	1	1	1	1	1	1	1	1	1	1	1	1	1	1	1	1	1	1
	Spatial null	Uncorrected	Left Tail (HC > PAT)	0.2311	0.095681	0.1548	0.4889	0.3285	0.4682	0.3559	0.4211	0.4545	0.4186	0.4117	0.6256	0.2049	0.3183	0.2628	0.3973	0.3988	0.02948	0.413	1	0.2862	0.2507	0.4104	0.044505	0.2662	0.5533	0.8912	0.4759	0.5269	0.5546	0.3911	0.6777	0.059672	0.1339	0.8654	0.5669	0.5461	0.7229	0.8258	0.4957	0.8436	0.4802	0.7306	0.2924	0.5464	0.8515
			Right Tail (PAT > HC)	0.7704	0.9052	0.8452	0.5126	0.6715	0.5328	0.6452	0.58	0.5467	0.5824	0.5893	0.3745	0.7951	0.6823	0.74	0.6031	0.6015	0.9717	0.587	1	0.7166	0.7493	0.5902	0.9549	0.7338	0.4468	0.1102	0.5326	0.4747	0.4518	0.6173	0.3268	0.9405	0.8684	0.1367	0.4362	0.4571	0.2814	0.1761	0.5055	0.1757	0.522	0.2706	0.7152	0.4568	0.1499
		FDR	Left Tail (HC > PAT)	1	0.95948	1	1	1	1	1	1	1	1	1	1	1	1	1	1	1	0.90042	1	1	1	1	1	0.90042	1	1	1	1	1	1	1	1	0.90042	0.99018	1	1	1	1	1	1	1	1	1	1	1	1
			Right Tail (PAT > HC)	1	1	1	1	1	1	1	1	1	1	1	1	1	1	1	1	1	1	1	1	1	1	1	1	1	1	1	1	1	1	1	1	1	1	1	1	1	1	1	1	1	1	1	1	1	1
[truncated: 954 more columns]

## Sheet: Circuit_pos_parc75
Group				1	2	3	4	5	6	7	8	9	10	11	12	13	14	15	16	17	18	19	20	21	22	23	24	25	26	27	28	29	30	31	32	33	34	35	36	37	38	39	40	41	42	43	44	45	46
HCtest	% Overlap			0	10.0372	5.20446	20.8178	1.85874	18.9591	15.9851	21.9331	20.8178	24.9071	20.8178	18.5874	13.0112	13.0112	15.9851	18.5874	17.8439	10.7807	14.8699	0	17.4721	17.8439	19.7026	13.0112	17.8439	17.1004	4.83271	2.97398	18.9591	4.83271	0	11.5242	11.8959	18.5874	10.0372	13.7546	13.7546	7.0632	11.8959	3.34572	0	11.5242	11.8959	5.94796	21.9331	12.2677
ADHD	% Overlap			0	15.0327	1.96078	21.5686	3.92157	20.915	17.6471	22.2222	22.2222	24.8366	24.183	20.915	15.0327	16.9935	15.6863	20.915	21.5686	10.4575	14.3791	0	17.6471	20.2614	20.915	11.1111	19.6078	20.915	6.53595	3.26797	19.6078	3.92157	0	9.15033	8.49673	17.6471	9.15033	16.3399	13.0719	6.53595	15.0327	5.88235	0	16.3399	14.3791	5.22876	22.8758	14.3791
	Group null	Uncorrected	Left Tail (HC > PAT)	1	0.9507	0.0828	0.6214	0.9416	0.7292	0.7184	0.5744	0.6777	0.5436	0.8232	0.7609	0.7739	0.8936	0.5271	0.7643	0.8556	0.5329	0.5103	1	0.5667	0.7725	0.6655	0.3384	0.7232	0.8683	0.8369	0.6858	0.619	0.4381	1	0.2858	0.1797	0.4639	0.4594	0.8099	0.4935	0.5175	0.8586	0.9322	1	0.9366	0.8195	0.4735	0.6411	0.7856
			Right Tail (PAT > HC)	1	0.0905	0.9737	0.4787	0.168	0.3606	0.3803	0.5203	0.4103	0.5516	0.2474	0.3248	0.3291	0.1664	0.5858	0.3215	0.2098	0.6015	0.6021	1	0.5289	0.3121	0.4262	0.7624	0.3699	0.1978	0.2967	0.5339	0.4818	0.7436	1	0.8167	0.8953	0.6353	0.6689	0.2787	0.6209	0.6422	0.2196	0.1562	1	0.1047	0.2717	0.6962	0.4567	0.3134
		FDR	Left Tail (HC > PAT)	1	1	1	1	1	1	1	1	1	1	1	1	1	1	1	1	1	1	1	1	1	1	1	1	1	1	1	1	1	1	1	1	1	1	1	1	1	1	1	1	1	1	1	1	1	1
			Right Tail (PAT > HC)	1	1	1	1	1	1	1	1	1	1	1	1	1	1	1	1	1	1	1	1	1	1	1	1	1	1	1	1	1	1	1	1	1	1	1	1	1	1	1	1	1	1	1	1	1	1
	Spatial null	Uncorrected	Left Tail (HC > PAT)	1	0.9554	0.0547	0.5366	0.869	0.6794	0.6744	0.4817	0.6145	0.4214	0.8112	0.7312	0.729	0.8918	0.4256	0.7223	0.8538	0.4232	0.4009	1	0.4703	0.7437	0.6103	0.2077	0.6652	0.8618	0.792	0.5446	0.5241	0.3102	1	0.1911	0.0869	0.3418	0.3593	0.7773	0.4063	0.4005	0.8325	0.9083	1	0.9413	0.7731	0.3282	0.5567	0.7565
			Right Tail (PAT > HC)	1	0.0476	0.9456	0.4684	0.143	0.3273	0.3331	0.5236	0.3911	0.5814	0.192	0.2753	0.2761	0.1112	0.5814	0.2802	0.1499	0.5888	0.6015	1	0.5358	0.2608	0.3966	0.7975	0.3358	0.1408	0.2169	0.4772	0.4811	0.706	1	0.8148	0.9173	0.6618	0.6473	0.2302	0.6002	0.6094	0.1722	0.0996	1	0.0622	0.2271	0.6873	0.4492	0.2485
		FDR	Left Tail (HC > PAT)	1	1	1	1	1	1	1	1	1	1	1	1	1	1	1	1	1	1	1	1	1	1	1	1	1	1	1	1	1	1	1	1	1	1	1	1	1	1	1	1	1	1	1	1	1	1
			Right Tail (PAT > HC)	1	0.76686	1	1	0.93075	1	1	1	1	1	1	1	1	0.92067	1	1	0.93484	1	1	1	1	1	1	1	1	0.93075	1	1	1	1	1	1	1	1	1	1	1	1	0.99837	0.9116	1	0.83364	1	1	1	1
ASD	% Overlap			0	19.3069	11.3861	30.198	8.91089	30.198	24.7525	30.198	32.1782	33.1683	28.2178	30.198	18.3168	19.3069	23.7624	23.7624	19.802	16.8317	18.3168	0	25.7426	24.2574	21.7822	18.8119	24.2574	20.7921	4.45545	6.93069	27.7228	8.41584	0	9.90099	15.3465	26.2376	8.41584	21.2871	11.3861	9.40594	14.8515	3.9604	0	21.2871	17.3267	8.91089	32.1782	14.3564
	Group null	Uncorrected	Left Tail (HC > PAT)	1	0.9978	0.996	0.9926	0.9999	0.9984	0.9923	0.9834	0.9983	0.9802	0.9741	0.9984	0.9578	0.9762	0.9868	0.9308	0.7385	0.979	0.865	1	0.989	0.9645	0.7436	0.9665	0.9631	0.8682	0.5112	0.9864	0.9905	0.9565	1	0.3373	0.8858	0.9822	0.3246	0.9878	0.2696	0.8558	0.858	0.7273	1	0.9988	0.9631	0.9183	0.9952	0.7817
			Right Tail (PAT > HC)	1	0.0044	0.011	0.0129	0.0005	0.003	0.0127	0.0281	0.0033	0.0317	0.0419	0.0028	0.0722	0.0433	0.0249	0.1059	0.3424	0.0383	0.1939	1	0.0198	0.0573	0.3319	0.0593	0.0601	0.1874	0.657	0.0404	0.0174	0.0887	1	0.7645	0.1741	0.0298	0.7824	0.0241	0.817	0.232	0.2152	0.4585	1	0.0028	0.0642	0.151	0.0072	0.3069
		FDR	Left Tail (HC > PAT)	1	1	1	1	1	1	1	1	1	1	1	1	1	1	1	1	1	1	1	1	1	1	1	1	1	1	1	1	1	1	1	1	1	1	1	1	1	1	1	1	1	1	1	1	1	1
			Right Tail (PAT > HC)	1	0.033145	0.053047	0.055345	0.015176	0.027892	0.055301	0.081458	0.028861	0.087942	0.1032	0.027006	0.15043	0.10589	0.079067	0.19569	0.49146	0.098091	0.30849	1	0.069502	0.12855	0.47705	0.13133	0.13184	0.29984	0.85393	0.10022	0.066018	0.17239	1	0.96098	0.2861	0.084488	0.98228	0.07748	1	0.35261	0.33258	0.63258	1	0.027006	0.13746	0.25546	0.0432	0.44483
	Spatial null	Uncorrected	Left Tail (HC > PAT)	1	0.6908	0.6787	0.2657	0.9865	0.5351	0.3551	0.1574	0.5023	0.1171	0.0962	0.6072	0.085	0.197	0.2903	0.0299	0.0032	0.3229	0.0154	1	0.282	0.0739	0.003	0.2389	0.0705	0.0119	0.0194	0.6544	0.2599	0.3816	1	0.0004	0.0825	0.2423	0.0006	0.2943	0.0001	0.0679	0.0252	0.0894	1	0.6414	0.0897	0.2285	0.3627	0.0116
			Right Tail (PAT > HC)	1	0.316	0.3311	0.7356	0.0151	0.4696	0.6487	0.8441	0.4998	0.8831	0.9038	0.3965	0.9152	0.8048	0.7141	0.9701	0.9968	0.6829	0.9846	1	0.7238	0.9262	0.997	0.7644	0.9295	0.9881	0.9814	0.3612	0.7421	0.6321	1	0.9996	0.9207	0.7622	0.9994	0.7087	0.9999	0.9326	0.9749	0.915	1	0.3618	0.9103	0.7812	0.6432	0.9884
		FDR	Left Tail (HC > PAT)	1	0.99876	0.99491	0.68722	1	0.90212	0.77585	0.58854	0.88611	0.57869	0.52681	0.95088	0.51479	0.62741	0.72166	0.38852	0.12702	0.74474	0.31992	1	0.71329	0.51403	0.12702	0.66926	0.51403	0.26697	0.34519	0.98235	0.68206	0.79719	1	0.0688	0.51479	0.67038	0.0688	0.72729	0.0688	0.51077	0.37152	0.523	1	0.98063	0.523	0.66071	0.78823	0.26603
			Right Tail (PAT > HC)	1	1	1	1	1	1	1	1	1	1	1	1	1	1	1	1	1	1	1	1	1	1	1	1	1	1	1	1	1	1	1	1	1	1	1	1	1	1	1	1	1	1	1	1	1	1
BP	% Overlap			0	10.0877	4.38596	19.7368	2.63158	19.2982	17.1053	20.614	22.3684	24.1228	22.3684	19.7368	12.7193	14.0351	16.6667	21.0526	19.7368	14.0351	13.5965	0	16.6667	20.1754	22.3684	14.9123	19.2982	21.4912	5.26316	7.89474	20.614	9.64912	0	9.64912	16.6667	17.9825	12.7193	16.6667	14.4737	6.14035	19.7368	8.77193	0	11.4035	19.2982	13.1579	22.3684	15.3509
	Group null	Uncorrected	Left Tail (HC > PAT)	1	0.5624	0.4141	0.4301	0.8117	0.5892	0.6778	0.4057	0.7032	0.4568	0.7006	0.6692	0.5154	0.6811	0.6242	0.7863	0.7403	0.888	0.3883	1	0.4524	0.7798	0.7991	0.7706	0.7015	0.9113	0.6648	0.9964	0.7177	0.9885	1	0.3019	0.9475	0.4787	0.8598	0.8449	0.6404	0.41	0.9935	0.998	1	0.5375	0.9917	0.998	0.5917	0.8741
			Right Tail (PAT > HC)	1	0.5596	0.7389	0.658	0.3888	0.5055	0.4161	0.6777	0.377	0.6225	0.3869	0.4214	0.59	0.4152	0.4652	0.283	0.3398	0.1708	0.7056	1	0.6378	0.2959	0.2707	0.3156	0.3859	0.1308	0.4934	0.0125	0.3657	0.0274	1	0.7946	0.0844	0.6189	0.212	0.2197	0.4661	0.7233	0.0131	0.0076	1	0.5749	0.0164	0.0041	0.4957	0.192
		FDR	Left Tail (HC > PAT)	1	1	1	1	1	1	1	1	1	1	1	1	1	1	1	1	1	1	1	1	1	1	1	1	1	1	1	1	1	1	1	1	1	1	1	1	1	1	1	1	1	1	1	1	1	1
			Right Tail (PAT > HC)	1	1	1	1	0.90402	0.97366	0.92503	1	0.90335	1	0.90335	0.92924	1	0.92503	0.94502	0.86216	0.90335	0.76625	1	1	1	0.86507	0.85916	0.88962	0.90335	0.69976	0.96922	0.38554	0.90335	0.43782	1	1	0.62485	1	0.80435	0.80888	0.94502	1	0.38554	0.38554	1	1	0.38554	0.33342	0.96922	0.774
	Spatial null	Uncorrected	Left Tail (HC > PAT)	1	0.1787	0.1392	0.058509	0.4876	0.1423	0.2409	0.04929	0.2411	0.058838	0.2333	0.2262	0.1271	0.2695	0.2141	0.3531	0.3031	0.658	0.060769	1	0.083304	0.3443	0.3893	0.4264	0.2362	0.6184	0.3516	0.9887	0.2755	0.9637	1	0.051475	0.8306	0.1056	0.5555	0.5021	0.2198	0.1103	0.9704	0.9954	1	0.1432	0.9411	0.9965	0.1421	0.5506
			Right Tail (PAT > HC)	1	0.8219	0.8622	0.9397	0.5196	0.858	0.7615	0.9507	0.7596	0.9419	0.7672	0.7742	0.8733	0.734	0.7897	0.6473	0.6997	0.3481	0.9386	1	0.9183	0.6571	0.614	0.5766	0.7638	0.3826	0.6623	0.0125	0.7252	0.03594	1	0.9485	0.1706	0.897	0.4498	0.503	0.7816	0.8905	0.031886	0.0047	1	0.8572	0.058767	0.003667	0.8588	0.4516
		FDR	Left Tail (HC > PAT)	1	0.76699	0.71288	0.66674	0.97451	0.71288	0.7971	0.66674	0.7971	0.66674	0.7971	0.7971	0.71288	0.83022	0.7971	0.86192	0.85196	1	0.66674	1	0.68542	0.86033	0.87496	0.90111	0.7971	1	0.86192	1	0.83733	1	1	0.66674	1	0.7091	1	0.97952	0.7971	0.7091	1	1	1	0.71392	1	1	0.71288	1
			Right Tail (PAT > HC)	1	1	1	1	1	1	1	1	1	1	1	1	1	1	1	1	1	1	1	1	1	1	1	1	1	1	1	0.61429	1	0.78916	1	1	1	1	1	1	1	1	0.73125	0.4816	1	1	0.9159	0.4816	1	1
MDD	% Overlap			0	11.8012	6.8323	17.3913	4.34783	17.3913	14.2857	17.3913	18.0124	21.118	18.6335	16.7702	9.31677	15.528	12.4224	19.2547	15.528	11.8012	12.4224	0	14.9068	18.6335	17.3913	12.4224	19.2547	16.7702	2.48447	6.21118	16.1491	7.45342	0	5.59006	11.8012	14.2857	3.72671	13.6646	7.45342	2.48447	9.31677	3.10559	0	11.8012	10.559	6.8323	17.3913	6.8323
	Group null	Uncorrected	Left Tail (HC > PAT)	1	0.7772	0.8236	0.2271	0.9615	0.3963	0.3762	0.1544	0.283	0.2201	0.3408	0.3675	0.158	0.8112	0.1887	0.6201	0.3178	0.69	0.2888	1	0.2917	0.636	0.3251	0.503	0.6924	0.5274	0.1735	0.9672	0.2741	0.9053	1	0.0264	0.5545	0.154	0.0107	0.5521	0.0309	0.0297	0.2562	0.5602	1	0.6062	0.4012	0.7148	0.1562	0.0487
			Right Tail (PAT > HC)	1	0.3317	0.3055	0.8415	0.1145	0.7001	0.7258	0.8979	0.7953	0.843	0.7456	0.725	0.9062	0.2748	0.8775	0.4788	0.769	0.4258	0.8031	1	0.7963	0.4649	0.7592	0.6197	0.4046	0.581	0.9307	0.0877	0.8084	0.1837	1	0.9899	0.5725	0.9015	0.9975	0.5628	0.9871	0.9908	0.8422	0.6583	1	0.5222	0.7152	0.4368	0.8967	0.979
		FDR	Left Tail (HC > PAT)	1	1	1	1	1	1	1	1	1	1	1	1	1	1	1	1	1	1	1	1	1	1	1	1	1	1	1	1	1	1	1	1	1	1	1	1	1	1	1	1	1	1	1	1	1	1
			Right Tail (PAT > HC)	1	1	1	1	0.92316	1	1	1	1	1	1	1	1	1	1	1	1	1	1	1	1	1	1	1	1	1	1	0.87035	1	1	1	1	1	1	1	1	1	1	1	1	1	1	1	1	1	1
	Spatial null	Uncorrected	Left Tail (HC > PAT)	1	0.7069	0.7603	0.1059	0.9278	0.252	0.2439	0.0614	0.1532	0.0907	0.2003	0.251	0.0784	0.7793	0.1041	0.5037	0.1679	0.6099	0.1667	1	0.1786	0.5234	0.1775	0.3893	0.5841	0.371	0.0941	0.9486	0.1545	0.8836	1	0.0081	0.4286	0.0631	0.0048	0.425	0.0094	0.0184	0.1307	0.4442	1	0.4825	0.2522	0.6264	0.0686	0.0194
			Right Tail (PAT > HC)	1	0.3007	0.2525	0.8946	0.0818	0.7493	0.7587	0.9392	0.8472	0.9096	0.8	0.7503	0.9218	0.2278	0.8987	0.4976	0.8341	0.3974	0.8338	1	0.8249	0.479	0.8243	0.614	0.4173	0.6295	0.914	0.0564	0.8469	0.122	1	0.992	0.5759	0.9391	0.9952	0.5806	0.9906	0.9817	0.8696	0.5824	1	0.5203	0.7478	0.385	0.9322	0.9806
		FDR	Left Tail (HC > PAT)	1	1	1	0.75372	1	0.95753	0.95753	0.65856	0.8858	0.72468	0.90611	0.95753	0.71335	1	0.74605	1	0.8944	1	0.8944	1	0.8944	1	0.8944	1	1	1	0.72468	1	0.8858	1	1	0.40369	1	0.66448	0.40369	1	0.40369	0.4416	0.81809	1	1	1	0.95753	1	0.68668	0.44197
			Right Tail (PAT > HC)	1	1	1	1	0.63953	1	1	1	1	1	1	1	1	1	1	1	1	1	1	1	1	1	1	1	1	1	1	0.54397	1	0.75392	1	1	1	1	1	1	1	1	1	1	1	1	1	1	1	1
OCD	% Overlap			0	8.98204	5.98802	24.5509	4.79042	22.7545	14.9701	25.1497	23.9521	29.9401	27.5449	20.9581	17.3653	12.5748	12.5748	25.1497	22.7545	8.38323	19.7605	0	17.9641	21.5569	26.9461	12.5748	25.7485	24.5509	7.78443	0	20.3593	4.19162	0	15.5689	10.7784	19.1617	14.3713	13.1737	21.5569	11.3772	16.1677	2.39521	0	13.1737	18.5629	2.99401	23.9521	19.7605
	Group null	Uncorrected	Left Tail (HC > PAT)	1	0.426	0.7313	0.8487	0.9761	0.8622	0.4486	0.8155	0.8147	0.8985	0.9595	0.7699	0.9189	0.5075	0.2018	0.9617	0.9168	0.2529	0.9269	1	0.6048	0.8588	0.9704	0.5097	0.9815	0.9762	0.9271	0.0206	0.6851	0.4778	1	0.91	0.4239	0.6134	0.9336	0.4912	0.9866	0.9568	0.9237	0.3985	1	0.7467	0.9798	0.1171	0.728	0.9866
			Right Tail (PAT > HC)	1	0.6997	0.4334	0.2154	0.0733	0.1967	0.6575	0.2564	0.2574	0.1476	0.0684	0.313	0.1337	0.6084	0.8721	0.0628	0.1243	0.8397	0.1141	1	0.4973	0.2033	0.0499	0.6084	0.0316	0.0392	0.1512	1	0.401	0.7015	1	0.1426	0.6925	0.485	0.1134	0.6205	0.0253	0.0832	0.1285	0.7977	1	0.3523	0.0404	0.9551	0.3529	0.0238
		FDR	Left Tail (HC > PAT)	1	1	1	1	1	1	1	1	1	1	1	1	1	1	1	1	1	1	1	1	1	1	1	1	1	1	1	1	1	1	1	1	1	1	1	1	1	1	1	1	1	1	1	1	1	1
			Right Tail (PAT > HC)	1	1	0.85731	0.65993	0.5848	0.63234	1	0.69633	0.69634	0.60207	0.5848	0.74328	0.59664	0.97491	1	0.5848	0.59481	1	0.59481	1	0.90514	0.6421	0.5848	0.97491	0.5848	0.5848	0.60372	1	0.83434	1	1	0.59664	1	0.89806	0.59481	0.97491	0.5848	0.58881	0.59664	1	1	0.78659	0.5848	1	0.78659	0.5848
	Spatial null	Uncorrected	Left Tail (HC > PAT)	1	0.1975	0.4967	0.6968	0.9238	0.7058	0.185	0.6458	0.6312	0.7921	0.9235	0.5636	0.8279	0.2528	0.043716	0.9238	0.8317	0.0835	0.8542	1	0.3476	0.7227	0.9508	0.2588	0.9684	0.9604	0.8761	0.0213	0.4319	0.2608	1	0.8407	0.1756	0.3442	0.8667	0.2267	0.9835	0.9124	0.8231	0.2128	1	0.5184	0.9492	0.0372	0.5073	0.9807
			Right Tail (PAT > HC)	1	0.8038	0.5147	0.3065	0.0846	0.2992	0.8168	0.3592	0.373	0.2118	0.077038	0.4407	0.1765	0.7509	0.957	0.075755	0.1722	0.9192	0.149	1	0.6571	0.2815	0.05044	0.7467	0.033197	0.04013	0.1278	0.9787	0.573	0.7525	1	0.1641	0.8302	0.6581	0.1389	0.7757	0.017424	0.0916	0.1827	0.804	1	0.4862	0.049577	0.9644	0.4984	0.0191
		FDR	Left Tail (HC > PAT)	1	1	1	1	1	1	1	1	1	1	1	1	1	1	1	1	1	1	1	1	1	1	1	1	1	1	1	1	1	1	1	1	1	1	1	1	1	1	1	1	1	1	1	1	1	1
			Right Tail (PAT > HC)	1	1	1	0.84007	0.64672	0.83453	1	0.88545	0.89312	0.73993	0.63058	0.9475	0.71416	1	1	0.63058	0.71416	1	0.69649	1	1	0.81147	0.59833	1	0.59833	0.59833	0.68377	1	1	1	1	0.7027	1	1	0.6943	1	0.5449	0.65647	0.71419	1	1	0.98875	0.59833	1	0.99223	0.55888
SCZ	% Overlap			0	6.26632	4.43864	18.799	1.56658	16.4491	13.3159	18.2768	19.0601	22.1932	18.5379	17.2324	12.5326	9.39948	12.7937	17.2324	15.6658	8.87729	13.8381	0	14.6214	15.4047	17.2324	8.87729	15.6658	17.7546	6.78851	3.65535	17.4935	5.74413	0	10.9661	8.61619	16.7102	12.0104	12.5326	13.577	6.78851	14.6214	3.91645	0	9.92167	14.3603	4.96084	19.3211	13.3159
	Group null	Uncorrected	Left Tail (HC > PAT)	1	0.0529	0.3916	0.2924	0.5061	0.2344	0.1994	0.1451	0.321	0.2335	0.2616	0.3624	0.4767	0.092	0.1469	0.3624	0.2627	0.2463	0.4019	1	0.1902	0.2344	0.2379	0.0585	0.2613	0.627	0.8889	0.7521	0.3496	0.753	1	0.4561	0.1056	0.2983	0.8192	0.3679	0.5164	0.5052	0.8683	0.7227	1	0.302	0.8481	0.3533	0.2379	0.6909
			Right Tail (PAT > HC)	1	0.9713	0.7368	0.7746	0.7188	0.8244	0.8556	0.8955	0.7446	0.8179	0.7959	0.7128	0.6209	0.9438	0.8971	0.7122	0.8047	0.827	0.6864	1	0.8633	0.8286	0.8198	0.9658	0.8042	0.4588	0.1907	0.4024	0.7216	0.3677	1	0.6383	0.935	0.7671	0.2564	0.7166	0.5724	0.614	0.1893	0.4305	1	0.7849	0.2131	0.7688	0.8157	0.3947
		FDR	Left Tail (HC > PAT)	1	1	1	1	1	1	1	1	1	1	1	1	1	1	1	1	1	1	1	1	1	1	1	1	1	1	1	1	1	1	1	1	1	1	1	1	1	1	1	1	1	1	1	1	1	1
			Right Tail (PAT > HC)	1	1	1	1	1	1	1	1	1	1	1	1	1	1	1	1	1	1	1	1	1	1	1	1	1	1	1	1	1	1	1	1	1	1	1	1	1	1	1	1	1	1	1	1	1	1
	Spatial null	Uncorrected	Left Tail (HC > PAT)	1	0.054539	0.3107	0.434	0.3693	0.316	0.2349	0.2075	0.4751	0.3961	0.3936	0.4988	0.5311	0.090953	0.1497	0.5041	0.3174	0.217	0.473	1	0.2245	0.3218	0.3314	0.036813	0.3809	0.7794	0.883	0.6554	0.4767	0.7023	1	0.4817	0.072816	0.3387	0.8654	0.4054	0.6045	0.4501	0.9243	0.6284	1	0.3079	0.9124	0.2595	0.3464	0.7774
			Right Tail (PAT > HC)	1	0.9473	0.6921	0.5676	0.6313	0.6846	0.7656	0.7935	0.5266	0.6048	0.6071	0.503	0.4704	0.9099	0.8521	0.4962	0.6841	0.7865	0.5278	1	0.7783	0.6783	0.6695	0.9635	0.6192	0.2218	0.118	0.3597	0.5258	0.3072	1	0.5246	0.9281	0.6634	0.1386	0.598	0.3986	0.5551	0.076419	0.3866	1	0.6925	0.087537	0.748	0.6566	0.2254
		FDR	Left Tail (HC > PAT)	1	0.89665	1	1	1	1	1	1	1	1	1	1	1	0.91354	0.99671	1	1	1	1	1	1	1	1	0.89665	1	1	1	1	1	1	1	1	0.89665	1	1	1	1	1	1	1	1	1	1	1	1	1
			Right Tail (PAT > HC)	1	1	1	1	1	1	1	1	1	1	1	1	1	1	1	1	1	1	1	1	1	1	1	1	1	1	1	1	1	1	1	1	1	1	1	1	1	1	1	1	1	1	1	1	1	1
[truncated: 954 more columns]

## Sheet: Regional v Circuit
Group				1	2	3	4	5	6	7	8	9	10	11	12	13	14	15	16	17	18	19	20	21	22	23	24	25	26	27	28	29	30	31	32	33	34	35	36	37	38	39	40	41	42	43	44	45	46
ADHD	Group null	Uncorrected	Left Tail (Regional > Circuit)	0.0659	0.4796	0.9269	0.2447	0.4297	0.2493	0.4239	0.4918	0.2111	0.3971	0.483	0.4205	0.4586	0.5993	0.2892	0.2826	0.4045	0.7793	0.4527	0.1672	0.4206	0.485	0.3324	0.6941	0.2491	0.4991	0.7319	0.1464	0.2116	0.824	0.948	0.5085	0.6132	0.5698	0.8484	0.2785	0.7888	0.81	0.9463	0.6835	1	0.6139	0.5601	0.2714	0.1465	0.7131
			Right Tail (Circuit > Regional)	0.9341	0.5204	0.0731	0.7553	0.5703	0.7507	0.5761	0.5082	0.7889	0.6029	0.517	0.5795	0.5414	0.4007	0.7108	0.7174	0.5955	0.2207	0.5473	0.8328	0.5794	0.515	0.6676	0.3059	0.7509	0.5009	0.2681	0.8536	0.7884	0.176	0.2982	0.4915	0.3868	0.4302	0.1516	0.7215	0.2112	0.19	0.0537	0.3165	0	0.3861	0.4399	0.7286	0.8535	0.2869
		FDR	Left Tail (Regional > Circuit)	1	1	1	1	1	1	1	1	1	1	1	1	1	1	1	1	1	1	1	1	1	1	1	1	1	1	1	1	1	1	1	1	1	1	1	1	1	1	1	1	1	1	1	1	1	1
			Right Tail (Circuit > Regional)	0.96981	0.81303	0.694096	0.87691	0.83327	0.87691	0.83327	0.811564	0.886868	0.835534	0.81303	0.83327	0.821357	0.790347	0.865395	0.866928	0.83327	0.74674	0.824398	0.914308	0.83327	0.81268	0.853699	0.767738	0.87691	0.810233	0.756613	0.921001	0.886868	0.714492	0.767738	0.804011	0.781659	0.796602	0.694096	0.867818	0.74674	0.736765	0.694096	0.774245	0	0.781659	0.796602	0.871281	0.921001	0.767738
ASD	Group null	Uncorrected	Left Tail (Regional > Circuit)	0.2112	0.3007	0.8881	0.4422	0.9533	0.4845	0.5634	0.7125	0.3874	0.3984	0.4167	0.5145	0.7756	0.0838	0.2569	0.6379	0.5185	0.4356	0.7485	0.2835	0.3168	0.4622	0.4248	0.1885	0.654	0.6164	0.7163	0.9032	0.2128	0.8409	0.8158	0.8419	0.59	0.4102	0.7095	0.3079	0.7367	0.8023	0.6254	0.8214	0.9204	0.2923	0.4456	0.7248	0.1386	0.7316
			Right Tail (Circuit > Regional)	0.7888	0.6993	0.1119	0.5578	0.0467	0.5155	0.4366	0.2875	0.6126	0.6016	0.5833	0.4855	0.2244	0.9162	0.7431	0.3621	0.4815	0.5644	0.2515	0.7165	0.6832	0.5378	0.5752	0.8115	0.346	0.3836	0.2837	0.0968	0.7872	0.1591	0.344	0.1581	0.41	0.5898	0.2905	0.6921	0.2633	0.1977	0.3746	0.1786	0.0796	0.7077	0.5544	0.2752	0.8614	0.2684
		FDR	Left Tail (Regional > Circuit)	1	1	1	1	1	1	1	1	1	1	1	1	1	1	1	1	1	1	1	1	1	1	1	1	1	1	1	1	1	1	1	1	1	1	1	1	1	1	1	1	1	1	1	1	1	1
			Right Tail (Circuit > Regional)	0.898079	0.83928	0.416898	0.776855	0.317068	0.749726	0.693345	0.611753	0.798236	0.790893	0.784616	0.735789	0.543617	0.96285	0.872445	0.662566	0.735376	0.779733	0.580644	0.849917	0.833407	0.760518	0.783425	0.903441	0.651799	0.675555	0.611228	0.401017	0.897669	0.493247	0.651799	0.493247	0.692891	0.788437	0.616445	0.834763	0.591995	0.515218	0.670086	0.493247	0.373355	0.843672	0.774209	0.605557	0.930635	0.596959
BP	Group null	Uncorrected	Left Tail (Regional > Circuit)	0.0561	0.9541	0.946	0.8967	0.5315	0.8774	0.9499	0.9168	0.9671	0.9262	0.8672	0.9678	0.6472	0.8715	0.8724	0.8628	0.623	0.9437	0.7794	0.2401	0.9326	0.7314	0.8497	0.97	0.7622	0.9148	0.9463	0.5355	0.8597	0.8862	0.9585	0.7173	0.9195	0.9699	0.9714	0.974	0.759	0.7885	0.9234	0.8335	0.9878	0.9163	0.9068	0.7437	0.7277	0.8937
			Right Tail (Circuit > Regional)	0.9439	0.0459	0.054	0.1033	0.4685	0.1226	0.0501	0.0832	0.0329	0.0738	0.1328	0.0322	0.3528	0.1285	0.1276	0.1372	0.377	0.0563	0.2206	0.7599	0.0674	0.2686	0.1503	0.03	0.2378	0.0852	0.0537	0.4645	0.1403	0.1138	0.0415	0.2827	0.0805	0.0301	0.0286	0.026	0.241	0.2115	0.0766	0.1665	0.0122	0.0837	0.0932	0.2563	0.2723	0.1063
		FDR	Left Tail (Regional > Circuit)	1	1	1	1	1	1	1	1	1	1	1	1	1	1	1	1	1	1	1	1	1	1	1	1	1	1	1	1	1	1	1	1	1	1	1	1	1	1	1	1	1	1	1	1	1	1
			Right Tail (Circuit > Regional)	0.985936	0.186491	0.199029	0.264786	0.630368	0.284666	0.19734	0.237846	0.160155	0.224612	0.296644	0.15824	0.526902	0.290816	0.289414	0.301899	0.551762	0.202804	0.403153	0.859887	0.216688	0.444936	0.31827	0.155822	0.420943	0.240894	0.199029	0.627284	0.305899	0.272181	0.175525	0.458721	0.23336	0.155822	0.15453	0.152455	0.423682	0.396407	0.227099	0.341606	0.122237	0.237957	0.253779	0.436471	0.447638	0.265728
MDD	Group null	Uncorrected	Left Tail (Regional > Circuit)	0.1478	0.958	0.9857	0.9996	0.8503	0.9998	0.9995	0.9999	1	0.9999	0.9998	0.9985	0.996	0.9905	0.9484	0.9998	0.9996	0.9996	0.9987	0.8556	0.9954	0.9919	0.9984	0.9977	1	0.9999	0.9985	0.9908	0.9993	0.9991	1	0.9797	0.9989	1	0.9999	0.9993	0.9947	0.9795	0.9935	0.9558	1	0.9999	0.9976	0.9418	0.9993	0.992
			Right Tail (Circuit > Regional)	0.8522	0.042	0.0143	0.0004	0.1497	0.0002	0.0005	0.0001	0	0.0001	0.0002	0.0015	0.004	0.0095	0.0516	0.0002	0.0004	0.0004	0.0013	0.1444	0.0046	0.0081	0.0016	0.0023	0	0.0001	0.0015	0.0092	0.0007	0.0009	0	0.0203	0.0011	0	0.0001	0.0007	0.0053	0.0205	0.0065	0.0442	0	0.0001	0.0024	0.0582	0.0007	0.008
		FDR	Left Tail (Regional > Circuit)	1	1	1	1	1	1	1	1	1	1	1	1	1	1	1	1	1	1	1	1	1	1	1	1	1	1	1	1	1	1	1	1	1	1	1	1	1	1	1	1	1	1	1	1	1	1
			Right Tail (Circuit > Regional)	0.900491	0.082718	0.036894	0.003858	0.220072	0.002681	0.004526	0.001613	0	0.001613	0.002681	0.00819	0.014796	0.026714	0.09682	0.002681	0.003858	0.003858	0.007623	0.21411	0.016313	0.023815	0.008424	0.010411	0	0.001613	0.00819	0.026155	0.005557	0.006362	0	0.04729	0.007007	0	0.001613	0.005557	0.017816	0.047542	0.020205	0.086065	0	0.001613	0.010769	0.106494	0.005557	0.023589
OCD	Group null	Uncorrected	Left Tail (Regional > Circuit)	0.1728	0.8763	0.5073	0.7681	0.0768	0.8777	0.8809	0.9547	0.8402	0.8435	0.9059	0.856	0.8577	0.855	0.534	0.7565	0.8281	0.605	0.6826	0.8533	0.6573	0.921	0.8073	0.8271	0.7732	0.9283	0.9312	0.8751	0.834	0.5036	0.5485	0.8727	0.777	0.8982	0.9872	0.8978	0.9939	0.9137	0.9996	0.8678	0.7685	0.9261	0.9228	0.9045	0.7513	0.7857
			Right Tail (Circuit > Regional)	0.8272	0.1237	0.4927	0.2319	0.9232	0.1223	0.1191	0.0453	0.1598	0.1565	0.0941	0.144	0.1423	0.145	0.466	0.2435	0.1719	0.395	0.3174	0.1467	0.3427	0.079	0.1927	0.1729	0.2268	0.0717	0.0688	0.1249	0.166	0.4964	0.4515	0.1273	0.223	0.1018	0.0128	0.1022	0.0061	0.0863	0.0004	0.1322	0.7628	0.0739	0.0772	0.0955	0.2487	0.2143
		FDR	Left Tail (Regional > Circuit)	1	1	1	1	1	1	1	1	1	1	1	1	1	1	1	1	1	1	1	1	1	1	1	1	1	1	1	1	1	1	1	1	1	1	1	1	1	1	1	1	1	1	1	1	1	1
			Right Tail (Circuit > Regional)	0.88647	0.252789	0.600824	0.364976	0.963339	0.250922	0.24826	0.137499	0.285318	0.283442	0.211111	0.276599	0.274493	0.276599	0.576633	0.377883	0.299158	0.507646	0.453052	0.278811	0.469676	0.188961	0.324415	0.299384	0.360643	0.181229	0.176183	0.253641	0.292341	0.602601	0.56342	0.256089	0.357354	0.223347	0.069701	0.223347	0.047691	0.200589	0.014743	0.261863	0.835002	0.184713	0.187262	0.213325	0.382501	0.348706
SCZ	Group null	Uncorrected	Left Tail (Regional > Circuit)	0.1494	0.9963	0.9983	0.9998	0.9772	0.9999	0.9994	0.9995	0.9995	0.9996	0.9992	0.9995	1	0.996	0.9882	0.9999	0.9997	0.9691	1	0.3169	0.9992	1	1	0.9856	1	1	1	0.9587	0.9996	0.9994	0.9317	1	0.9529	0.9983	1	0.9993	1	1	1	1	0.9884	1	1	0.936	0.9999	1
			Right Tail (Circuit > Regional)	0.8506	0.0037	0.0017	0.0002	0.0228	0.0001	0.0006	0.0005	0.0005	0.0004	0.0008	0.0005	0	0.004	0.0118	0.0001	0.0003	0.0309	0	0.6831	0.0008	0	0	0.0144	0	0	0	0.0413	0.0004	0.0006	0.0683	0	0.0471	0.0017	0	0.0007	0	0	0	0	0.0116	0	0	0.064	0.0001	0
		FDR	Left Tail (Regional > Circuit)	1	1	1	1	1	1	1	1	1	1	1	1	1	1	1	1	1	1	1	1	1	1	1	1	1	1	1	1	1	1	1	1	1	1	1	1	1	1	1	1	1	1	1	1	1	1
			Right Tail (Circuit > Regional)	0.905902	0.006179	0.003207	0.000585	0.031499	0.00032	0.001364	0.001181	0.001181	0.001002	0.001716	0.001181	0	0.006573	0.017421	0.00032	0.000798	0.041849	0	0.7452	0.001716	0	0	0.020931	0	0	0	0.054925	0.001002	0.001364	0.086698	0	0.061841	0.003207	0	0.001554	0	0	0	0	0.017175	0	0	0.081844	0.00032	0
[truncated: 954 more columns]

## Sheet: Network_neg_10network
Group				Visual	SomMot	DorsAttn	VenAttn	Limbic	Fronto	Default	MedTempor	Thalamus	BasalGang
HCtest	% Overlap			31.5985	37.9182	35.6877	24.5353	13.0112	28.9963	39.777	2.97398	1.11524	4.83271
ADHD	% Overlap			29.4118	40.5229	39.2157	30.719	11.1111	34.6405	36.6013	10.4575	2.61438	3.26797
	Group null	Uncorrected	Left Tail (HC > PAT)	0.7509	0.7857	0.9991	0.9921	0.3025	0.9877	0.6181	0.9997	0.8106	0.3171
			Right Tail (PAT > HC)	0.3265	0.2797	0.0013	0.0152	0.7957	0.0222	0.4634	0.0016	0.4215	0.8397
		FDR	Left Tail (HC > PAT)	0.9997	0.9997	0.9997	0.9997	0.9997	0.9997	0.9997	0.9997	0.9997	0.9997
			Right Tail (PAT > HC)	0.54417	0.54417	0.008	0.050667	0.8397	0.0555	0.57925	0.008	0.57925	0.8397
	Spatial null	Uncorrected	Left Tail (HC > PAT)	0.3218	0.2958	0.9977	0.9513	0.1167	0.9371	0.0668	0.9992	0.2599	0.0052
			Right Tail (PAT > HC)	0.6788	0.7056	0.0023353	0.048881	0.8833	0.061956	0.934	0.0008	0.7422	0.995
		FDR	Left Tail (HC > PAT)	0.53633	0.53633	0.9992	0.9992	0.389	0.9992	0.334	0.9992	0.53633	0.052
			Right Tail (PAT > HC)	0.995	0.995	0.011677	0.15489	0.995	0.15489	0.995	0.008	0.995	0.995
ASD	% Overlap			34.1584	40.099	39.604	32.6733	14.8515	36.1386	35.6436	5.44554	4.45545	4.45545
	Group null	Uncorrected	Left Tail (HC > PAT)	0.7559	0.7266	0.8365	0.9796	0.7604	0.9604	0.2068	0.9401	0.9951	0.5119
			Right Tail (PAT > HC)	0.3132	0.3445	0.2153	0.0312	0.3362	0.06	0.844	0.1349	0.0236	0.6606
		FDR	Left Tail (HC > PAT)	0.9951	0.9951	0.9951	0.9951	0.9951	0.9951	0.9951	0.9951	0.9951	0.9951
			Right Tail (PAT > HC)	0.43062	0.43062	0.4306	0.156	0.43062	0.2	0.844	0.33725	0.156	0.734
	Spatial null	Uncorrected	Left Tail (HC > PAT)	0.4933	0.4283	0.6376	0.9477	0.4189	0.897	0.029	0.6344	0.8334	0.0066
			Right Tail (PAT > HC)	0.5115	0.5761	0.3624	0.0524	0.5812	0.1048	0.971	0.3882	0.1668	0.9934
		FDR	Left Tail (HC > PAT)	0.91086	0.91086	0.91086	0.9477	0.91086	0.9477	0.145	0.91086	0.9477	0.066
			Right Tail (PAT > HC)	0.7265	0.7265	0.7265	0.524	0.7265	0.524	0.9934	0.7265	0.556	0.9934
BP	% Overlap			33.7719	49.1228	42.5439	33.3333	17.5439	40.3509	47.807	3.94737	2.19298	4.82456
	Group null	Uncorrected	Left Tail (HC > PAT)	0.7302	0.9946	0.9544	0.9875	0.9321	0.9982	0.9718	0.7997	0.9084	0.5821
			Right Tail (PAT > HC)	0.3304	0.0075	0.0643	0.0195	0.1083	0.0038	0.0452	0.3617	0.2744	0.5833
		FDR	Left Tail (HC > PAT)	0.9982	0.9982	0.9982	0.9982	0.9982	0.9982	0.9982	0.9982	0.9982	0.9982
			Right Tail (PAT > HC)	0.40189	0.0375	0.1286	0.065	0.1805	0.0375	0.113	0.40189	0.392	0.5833
	Spatial null	Uncorrected	Left Tail (HC > PAT)	0.046618	0.7869	0.3739	0.5789	0.3687	0.8253	0.3381	0.5605	0.5825	0.2175
			Right Tail (PAT > HC)	0.9534	0.2158	0.6262	0.4211	0.6314	0.1782	0.6651	0.4566	0.4175	0.7908
		FDR	Left Tail (HC > PAT)	0.46618	0.8253	0.72813	0.72813	0.72813	0.8253	0.72813	0.72813	0.72813	0.72813
			Right Tail (PAT > HC)	0.9534	0.83137	0.83137	0.83137	0.83137	0.83137	0.83137	0.83137	0.83137	0.87867
MDD	% Overlap			50.9317	49.6894	48.4472	35.4037	24.8447	43.4783	54.6584	5.59006	3.72671	7.45342
	Group null	Uncorrected	Left Tail (HC > PAT)	1	0.9962	1	0.9996	0.9989	0.9999	1	0.9675	0.9304	0.9102
			Right Tail (PAT > HC)	0	0.0065	0	0.0005	0.0028	0.0002	0	0.0956	0.1945	0.1805
		FDR	Left Tail (HC > PAT)	1	1	1	1	1	1	1	1	1	1
			Right Tail (PAT > HC)	0	0.0092857	0	0.001	0.0046667	0.0005	0	0.1195	0.1945	0.1945
	Spatial null	Uncorrected	Left Tail (HC > PAT)	0.9653	0.0361	0.9732	0.3366	0.6496	0.6816	0.3895	0.7643	0.5346	0.3037
			Right Tail (PAT > HC)	0.0363	0.9649	0.027174	0.6634	0.3521	0.3193	0.6144	0.2543	0.4687	0.7144
		FDR	Left Tail (HC > PAT)	0.9732	0.361	0.9732	0.95537	0.95537	0.95537	0.95537	0.95537	0.95537	0.95537
			Right Tail (PAT > HC)	0.1815	0.9649	0.1815	0.79378	0.7042	0.7042	0.79378	0.7042	0.78117	0.79378
OCD	% Overlap			40.1198	48.503	37.1257	38.3234	16.7665	34.7305	47.3054	2.99401	2.39521	4.79042
	Group null	Uncorrected	Left Tail (HC > PAT)	0.975	0.9887	0.6575	0.9994	0.8944	0.9156	0.949	0.6298	0.9236	0.5799
			Right Tail (PAT > HC)	0.0418	0.0185	0.417	0.0011	0.1663	0.125	0.0714	0.5878	0.2491	0.5969
		FDR	Left Tail (HC > PAT)	0.9994	0.9994	0.9994	0.9994	0.9994	0.9994	0.9994	0.9994	0.9994	0.9994
			Right Tail (PAT > HC)	0.13933	0.0925	0.52125	0.011	0.27717	0.25	0.1785	0.5969	0.35586	0.5969
	Spatial null	Uncorrected	Left Tail (HC > PAT)	0.551	0.6793	0.026096	0.9236	0.3219	0.2077	0.1842	0.3785	0.6448	0.1997
			Right Tail (PAT > HC)	0.4532	0.3241	0.9732	0.077311	0.6783	0.7934	0.8179	0.6404	0.3554	0.8092
		FDR	Left Tail (HC > PAT)	0.75478	0.75478	0.26096	0.9236	0.63083	0.51925	0.51925	0.63083	0.75478	0.51925
			Right Tail (PAT > HC)	0.90878	0.90878	0.9732	0.77311	0.90878	0.90878	0.90878	0.90878	0.90878	0.90878
SCZ	% Overlap			48.3029	56.1358	46.9974	49.6084	28.1984	46.4752	53.2637	9.66057	4.96084	7.8329
	Group null	Uncorrected	Left Tail (HC > PAT)	1	1	1	1	1	1	1	0.9999	0.9913	0.9545
			Right Tail (PAT > HC)	0	0	0	0	0	0	0	0.0002	0.0294	0.0876
		FDR	Left Tail (HC > PAT)	1	1	1	1	1	1	1	1	1	1
			Right Tail (PAT > HC)	0	0	0	0	0	0	0	0.00025	0.032667	0.0876
	Spatial null	Uncorrected	Left Tail (HC > PAT)	0.5965	0.1147	0.7084	0.9976	0.4278	0.5605	0.020178	0.9491	0.2305	0.0053
			Right Tail (PAT > HC)	0.4043	0.886	0.2938	0.0022266	0.5727	0.4395	0.9805	0.0542	0.7699	0.9948
		FDR	Left Tail (HC > PAT)	0.85214	0.38233	0.8855	0.9976	0.85214	0.85214	0.10089	0.9976	0.57625	0.053
			Right Tail (PAT > HC)	0.879	0.9948	0.879	0.022266	0.9545	0.879	0.9948	0.271	0.9948	0.9948

[truncated: 3 more sheets: Network_pos_10network, Network_neg_20network, Regional_v_circuit]
